# Supplementary material for: Development and validation of an inflammatory-immune-nutritional integrated scoring system: a novel strategy for predicting postoperative survival in non-small cell lung cancer
Source: PeerJ. 2026 Apr 6;14:e21122. doi: 10.7717/peerj.21122 (PMC13064673; doi:10.7717/peerj.21122)
Supplement: Supplemental Information 1 — The full de-identified dataset (n = 473) used to develop and validate the Inflammatory-Immune-Nutritional Score (IINS) for postoperative prognostic assessment in non-small cell lung cancer (NSCLC). [file peerj-14-21122-s001.xlsx]

## Sheet: raw data
ID	Gender	Age	Smoking history	ECOG	FEV1FVC	BMI	WBC	NEUT	LY	PLT	MOMO	HGB	ALB	CRP	CHO	LDH	HBDH	ALP	NLR	PLR	LMR	SII	HALP	ALI	SIRI	CAR	PNI	GNRI	AAPR	CONUT	LVI	PI	tumor diameter	histopathology	differentiation	Number of positive LNs	Number of LNs dissected	pT	pN	pM	Resection type	Operation type	Postoperative complications	radiotherapy	chemotherapy	DFS time	OS time
1	1	70	1	1	0	18.4	11.21	9	0.8	327	0.58	90	30.1	5.33	2.87	249	118	81	11.25	409	1.38	3679	6.63	49	6.53	0.177	34	80	0.371605	6	1	1	8.4	0	1	0	25	4	0	0	1	1	1	1	0	4	41
2	1	60	0	1	1	24	8.33	4.69	3.02	347	0.42	161	44.6	5.2	5.18	204	161	131	1.55	115	7.19	539	62.49	689	0.65	0.117	60	112	0.340458	0	0	1	2.1	0	1	0	7	1	0	0	1	1	0	1	0	20	32
3	1	50	1	1	1	21.2	6.33	4.01	1.9	242	0.32	140	47.9	5.33	5.38	169	126	103	2.11	127	5.94	511	52.65	482	0.68	0.111	57	112	0.465049	0	0	1	4.1	1	1	0	26	2	0	0	1	1	0	0	0	13	25
4	1	51	0	1	1	20.8	8.39	6.4	1.2	224	0.44	105	37.9	39.18	4.11	193	141	515	5.33	187	2.73	1195	21.32	148	2.35	1.034	44	96	0.0735922	3	1	1	5.1	2	1	1	22	2	2	0	2	2	1	0	0	5	47
5	0	37	0	1	1	24.2	5.26	2.85	1.82	91	0.39	128	49.4	4.26	4	154	121	87	1.57	50	4.67	143	126.46	764	0.61	0.086	59	119	0.567816	1	0	1	3.4	1	3	3	17	2	2	0	1	1	0	0	0	7	24
6	0	62	0	1	1	30	9.73	7.03	2.11	369	0.39	150	45.3	2.48	5.61	248	194	149	3.33	175	5.41	1229	38.85	407	1.3	0.055	56	124	0.304027	0	1	1	4.2	1	1	6	24	2	2	0	1	1	0	0	1	16	32
7	1	56	1	1	1	16.4	9.74	7.29	1.31	282	1.12	127	39.8	54.47	5.15	746	612	34	5.56	215	1.17	1569	23.48	117	6.23	1.369	46	90	1.17059	1	1	1	6.1	0	1	0	22	2	0	0	1	1	0	1	1	7	29
8	1	66	1	0	0	19.7	5.13	3.93	0.56	365	0.51	112	38.3	17.92	4.03	147	114	117	7.02	652	1.1	2562	6.58	107	3.58	0.468	41	94	0.32735	4	1	1	5.3	0	1	1	16	2	1	0	2	2	1	0	0	30	40
9	1	48	0	0	1	22.4	5.79	3.75	1.51	148	0.34	141	42.4	4.02	4.5	258	207	98	2.48	98	4.44	368	61	383	0.84	0.095	50	106	0.432653	2	0	1	3.3	1	3	5	9	1	2	0	1	1	0	0	0	4	33
10	1	68	1	0	0	29.1	6.54	4.65	1.63	162	0.22	164	50.4	12.3	2.18	218	134	62	2.85	99	7.41	462	83.17	513	0.63	0.244	59	130	0.812903	3	0	0	3.6	1	1	0	3	2	0	0	1	1	1	1	0	47	47
11	1	61	0	0	1	24.4	7.69	5.44	1.66	183	0.44	150	43.2	2.24	5.39	201	146	110	3.28	110	3.77	600	58.78	321	1.44	0.052	52	111	0.392727	0	1	0	5.7	0	1	5	20	2	2	0	2	2	1	0	1	47	47
12	1	66	0	1	1	24	7.34	4.76	1.26	351	0.49	145	39.3	5.02	4.62	207	160	122	3.78	279	2.57	1326	20.46	250	1.85	0.128	46	104	0.322131	2	1	1	6.5	1	1	12	36	1	2	0	2	2	0	1	0	13	25
13	0	64	0	0	1	20	3.43	2.2	1.02	154	0.19	148	47.2	3.6	4.86	192	151	92	2.16	151	5.37	332	46.27	438	0.41	0.076	52	108	0.513043	2	0	0	2.6	1	2	7	15	1	2	0	1	1	0	1	0	46	46
14	1	70	1	1	0	22.1	4.25	2.94	0.92	222	0.22	128	35	12.3	4.22	220	163	120	3.2	241	4.18	709	18.57	242	0.7	0.351	40	94	0.291667	3	0	0	2.8	1	2	2	22	1	1	0	1	1	1	0	0	5	26
15	1	59	1	1	0	24.2	8.73	6.43	1.57	183	0.55	147	46	19.73	4.75	209	155	116	4.1	117	2.85	749	58.01	272	2.25	0.429	54	114	0.396552	1	1	0	8.9	0	1	2	34	2	1	0	3	2	1	0	0	13	25
16	1	69	0	0	1	21.5	4.16	1.81	1.56	160	0.67	110	25.9	2.05	11.91	174	134	102	1.16	103	2.33	186	27.78	480	0.78	0.079	34	79	0.253922	5	0	0	4.9	0	1	0	29	1	0	0	2	1	0	0	0	12	20
17	1	72	1	1	0	22.6	10.17	6.68	2.99	238	0.74	135	40.7	33.35	4.29	191	149	106	2.23	80	4.04	532	69.03	412	1.65	0.819	56	103	0.383962	1	1	1	10.7	0	1	2	12	4	2	0	1	1	1	0	1	6	18
18	1	58	1	1	1	25.3	7.91	5.31	2.02	210	0.37	151	43.2	5.3	5.36	197	155	109	2.63	104	5.46	552	62.75	417	0.97	0.123	53	112	0.39633	0	0	1	3.8	1	1	2	43	2	2	0	1	1	0	0	1	16	32
19	1	65	0	0	1	23	4.15	2.25	1.22	60	0.46	113	36.5	6.33	4.22	145	112	93	1.84	49	2.65	111	83.86	456	0.85	0.173	43	98	0.392473	2	0	0	2.5	1	1	0	27	1	0	0	1	1	1	0	0	46	46
20	1	75	0	1	1	25.2	8.13	5.93	1.15	203	0.79	115	43	86.75	3.67	161	130	75	5.16	177	1.46	1047	28.01	210	4.07	2.017	49	112	0.573333	3	1	1	5.8	0	2	12	21	3	2	0	2	1	0	0	0	6	24
21	1	70	1	0	0	27	6.9	4.34	1.69	210	0.38	162	43.8	2.36	3.43	175	136	87	2.57	124	4.45	539	57.1	461	0.98	0.054	52	116	0.503448	2	1	1	7	1	1	4	27	3	2	0	3	1	1	0	0	21	34
22	1	71	1	0	0	23.5	6.16	3.44	1.29	184	0.32	142	42.2	6.33	4.72	193	149	98	2.67	143	4.03	491	42.01	372	0.85	0.15	49	107	0.430612	1	1	1	4.8	1	1	5	10	2	2	0	1	1	1	1	0	16	24
23	1	62	1	0	1	28.4	7.35	5.01	1.65	267	0.45	156	47.2	5.26	6.3	139	103	102	3.04	162	3.67	811	45.5	441	1.37	0.111	55	124	0.462745	0	0	0	3	1	1	0	11	1	0	0	1	1	1	0	0	45	45
24	1	62	1	1	1	24.2	6.11	4.14	1.63	192	0.28	150	31.9	5.26	5.8	156	131	92	2.54	118	5.82	488	40.62	303	0.71	0.165	40	93	0.346739	2	0	1	2.7	1	1	0	26	1	0	0	1	1	0	0	0	16	45
25	1	60	1	0	1	29.4	8.27	5.99	1.74	242	0.42	137	42.9	10.46	5.15	184	139	124	3.44	139	4.14	833	42.26	366	1.45	0.244	52	120	0.345968	0	0	1	4.2	1	1	3	36	2	2	0	1	1	1	1	1	45	45
26	1	45	1	0	1	22.7	3.95	2.11	1.45	353	0.31	151	42.4	4.65	5.93	154	116	140	1.46	243	4.68	514	26.3	662	0.45	0.11	50	106	0.302857	1	0	1	2.3	0	1	0	12	1	0	0	1	1	1	1	0	45	45
27	1	56	1	0	1	22.7	12.13	8.82	2.26	235	0.9	125	32	32.34	4.65	179	136	114	3.9	104	2.51	917	38.47	186	3.51	1.011	43	91	0.280702	3	0	1	3.9	0	2	2	14	2	2	0	1	1	0	1	0	11	25
28	1	78	0	0	1	21.8	5.19	3.16	1.62	198	0.22	143	47	2.3	3.29	160	122	84	1.95	122	7.36	386	54.99	525	0.43	0.049	55	111	0.559524	2	0	1	2.7	1	2	0	11	1	0	0	1	1	0	0	0	45	45
29	1	49	0	1	1	27	5.29	3.21	1.6	213	0.29	158	48	6.3	5.61	152	110	91	2.01	133	5.52	427	56.97	646	0.58	0.131	56	123	0.527473	1	1	1	6.3	1	1	2	22	2	1	0	1	2	0	1	1	45	45
30	0	63	1	0	1	25	7.94	5.49	1.56	186	0.64	154	45.1	7.6	5.43	188	149	125	3.52	119	2.44	655	58.25	320	2.25	0.169	53	114	0.3608	1	0	0	3.2	0	1	0	13	2	0	0	1	1	0	0	0	45	45
31	1	54	1	1	1	31.5	7.22	4.66	1.93	89	0.53	146	45.1	5.26	4.17	161	128	204	2.41	46	3.64	215	142.79	588	1.28	0.117	55	127	0.221078	1	0	0	1.3	1	2	0	5	2	0	0	1	1	0	1	0	45	45
32	1	67	1	0	0	23.5	5.92	4.02	1.51	188	0.25	149	44.9	4.66	4.94	188	145	102	2.66	125	6.04	501	53.73	396	0.67	0.104	52	111	0.440196	1	0	1	2.6	1	1	7	26	1	2	0	1	1	1	0	0	19	35
33	0	69	0	0	1	23.6	4.36	2.23	1.72	161	0.27	117	40.8	5.32	6.36	149	120	84	1.3	94	6.37	209	51	744	0.35	0.13	49	106	0.485714	0	0	0	1.7	1	1	0	7	1	0	0	1	1	0	0	0	48	48
34	1	67	0	1	1	23	6.28	4.65	1.11	206	0.4	99	30.7	16.21	4.37	187	141	115	4.19	186	2.78	863	16.38	168	1.68	0.528	36	89	0.266957	5	0	1	4.3	1	1	9	11	2	2	0	1	1	0	1	0	18	32
35	1	67	0	1	1	22.7	10.16	8.09	1.3	254	0.72	126	39.2	32.34	4.51	197	153	146	6.22	195	1.81	1581	25.28	143	4.48	0.825	46	101	0.268493	2	0	1	2.9	2	1	7	7	2	2	0	2	1	0	0	1	8	24
36	1	51	1	1	1	26.8	6.5	4.3	1.88	196	0.28	138	44.8	5.32	4.59	188	146	111	2.29	104	6.71	448	59.3	525	0.64	0.119	54	118	0.403604	1	0	1	4.3	0	2	2	18	2	1	0	2	1	0	0	1	30	40
37	1	65	1	1	0	23.4	6.64	4.03	1.69	186	0.52	155	45.8	5.02	4.96	127	93	83	2.38	110	3.25	444	64.5	450	1.24	0.11	54	113	0.551807	0	0	1	4	0	1	0	25	2	0	0	2	1	1	0	0	25	36
38	1	54	1	1	1	21.1	9.64	7.08	1.84	201	0.55	131	44	20.5	4.9	139	104	131	3.85	109	3.35	773	52.76	242	2.12	0.466	53	106	0.335878	0	1	1	5.2	0	2	2	20	4	1	0	3	2	0	0	0	4	41
39	0	63	0	1	1	29.3	7.47	4.47	1.46	167	0.44	122	43.7	5.33	4.5	130	118	108	3.06	114	3.32	511	46.61	418	1.35	0.122	51	121	0.40463	2	1	0	5.1	1	1	0	20	2	0	0	1	1	0	1	0	49	49
40	1	65	1	1	0	20.7	12.43	8.83	2.16	260	0.7	144	41.3	6.89	4.01	161	116	102	4.09	120	3.09	1063	49.41	209	2.86	0.167	52	101	0.404902	1	1	1	4.8	0	1	0	26	3	0	0	1	1	1	1	0	6	18
41	0	49	0	0	1	23.6	7.32	5.37	1.38	250	0.45	124	44.1	0.49	3.19	196	155	70	3.89	181	3.07	973	30.19	267	1.75	0.011	51	110	0.63	3	1	1	6.5	1	1	5	16	3	2	0	1	2	0	1	0	7	17
42	0	72	0	1	1	22.8	7.65	6.41	0.73	126	0.44	134	43.3	14.96	4.36	218	159	178	8.78	173	1.66	1106	33.62	113	3.86	0.345	47	108	0.243258	4	0	1	3.4	1	3	4	22	2	2	0	2	1	0	1	1	29	38
43	0	50	0	1	1	22.5	5.14	3.6	1.05	240	0.31	138	43.1	0.72	3.65	304	224	77	3.43	229	3.39	823	26.02	283	1.06	0.017	48	107	0.55974	3	1	1	2.7	1	1	12	21	2	2	0	1	1	0	0	0	5	19
44	1	45	1	1	1	26.2	7.76	5.32	1.43	154	0.45	143	40.4	6.25	7.25	288	211	72	3.72	108	3.18	573	53.65	284	1.67	0.155	48	110	0.561111	1	0	1	3.9	1	1	1	35	2	2	0	2	1	0	0	0	11	49
45	1	47	1	0	1	24.2	6.58	4.38	1.53	192	0.4	147	49.2	3.7	5.01	175	138	108	2.86	125	3.83	550	57.63	415	1.15	0.075	57	119	0.455556	1	0	1	3.6	1	1	0	28	3	0	0	1	1	0	0	1	17	34
46	0	56	0	0	1	20	5.75	2.82	2.31	277	0.34	135	40.6	4.26	3.3	295	213	212	1.22	120	6.79	338	45.71	664	0.42	0.105	52	98	0.191509	2	1	0	5.9	1	1	1	29	4	1	0	1	2	1	1	1	50	50
47	1	71	1	1	0	24.7	5.44	3.24	1.65	296	0.32	143	38.4	5	4.61	184	137	108	1.96	179	5.16	581	30.61	483	0.63	0.13	47	104	0.355556	1	1	0	3.6	0	1	0	18	4	0	0	3	1	1	0	0	15	28
48	1	70	1	0	0	22.5	13.84	11.42	1.52	415	0.84	102	31.8	93.95	4.01	187	153	84	7.51	273	1.81	3118	11.88	95	6.31	2.954	39	90	0.378571	4	1	1	6	0	1	0	18	2	0	0	1	1	1	1	1	50	50
49	1	69	1	1	0	22.7	7.97	6.26	1.15	122	0.44	140	45.1	3.2	5.55	187	143	75	5.44	106	2.61	664	59.52	188	2.4	0.071	51	110	0.601333	2	0	1	4.4	0	2	0	21	2	0	0	1	1	1	0	0	50	50
50	1	65	1	1	0	20.5	8.79	5.74	1.8	241	0.8	162	41.4	9.5	4.61	248	198	212	3.19	134	2.25	769	50.09	267	2.55	0.229	50	101	0.195283	1	1	1	4.1	0	2	0	20	2	0	0	2	1	1	0	0	4	16
51	0	62	0	0	1	19.2	3.2	1.88	0.86	153	0.16	117	45.4	6.2	5.69	192	147	109	2.19	178	5.38	334	29.86	399	0.35	0.137	50	104	0.416514	2	0	1	2.2	1	1	1	15	1	1	0	1	1	0	0	0	34	39
52	1	54	1	0	0	20.7	7.8	5.18	1.72	615	0.58	126	32.9	5.3	4.46	203	120	102	3.01	358	2.97	1852	11.59	226	1.75	0.161	42	88	0.322549	3	1	1	8.5	0	1	0	13	2	0	0	1	1	1	0	0	48	48
53	1	45	0	0	1	26.2	7.76	5.32	1.43	154	0.45	143	40.4	6.25	7.25	288	211	72	3.72	108	3.18	573	53.65	284	1.67	0.155	48	110	0.561111	1	0	1	3.9	1	1	1	37	2	2	0	2	1	0	1	1	11	49
54	1	50	1	0	1	23.9	4.75	3.16	1.2	130	0.27	155	44.6	5.22	3.51	181	142	77	2.63	108	4.44	342	63.81	404	0.71	0.117	51	112	0.579221	4	0	1	3.6	0	1	1	26	2	1	0	1	1	0	0	1	51	51
55	1	52	1	1	1	23.7	6.12	3.41	1.08	180	0.35	150	44.8	4.8	5.59	235	173	103	3.16	167	3.09	568	40.32	337	1.11	0.107	50	112	0.434951	2	0	1	3.5	0	1	0	14	1	0	0	1	1	0	0	0	51	51
56	1	63	1	1	1	22	11.33	8.57	2.03	171	0.68	145	39.2	15.93	4.21	134	99	154	4.22	84	2.99	722	67.48	204	2.87	0.406	49	100	0.254545	1	0	1	4.3	0	1	3	19	3	1	0	3	1	0	1	1	51	51
57	1	73	1	1	0	27	8.22	5.1	2.57	200	0.44	101	32	1.45	2.88	176	133	214	1.98	78	5.84	397	41.53	435	0.87	0.045	45	99	0.149533	4	1	0	5.2	1	1	0	19	3	0	0	1	1	1	1	0	13	29
58	1	82	1	0	0	26.8	6.18	4.12	1.26	146	0.39	147	45	3.25	5.64	179	139	103	3.27	116	3.23	477	57.09	368	1.28	0.072	51	118	0.436893	1	0	0	3.8	1	1	0	2	2	0	0	1	1	1	0	0	7	18
59	1	64	1	1	1	18.4	10.14	7.56	1.83	225	0.64	131	36.3	51.33	4.53	169	125	206	4.13	123	2.86	930	38.68	162	2.64	1.414	45	89	0.176214	1	1	1	6.2	1	1	0	15	2	0	0	2	1	0	0	0	4	16
60	1	65	1	1	0	23.7	5.76	3.79	1.47	222	0.41	83	31.7	4.25	3.76	143	124	141	2.58	151	3.59	572	17.42	292	1.06	0.134	39	92	0.224823	4	1	0	4.2	0	1	1	16	3	1	0	3	1	1	1	0	9	18
61	0	68	0	1	1	19.8	5.93	4.23	1.3	275	0.33	97	36.1	14.02	5.03	164	137	97	3.25	212	3.94	895	16.55	220	1.07	0.388	43	91	0.372165	1	0	0	2.6	0	1	0	7	1	0	0	1	1	0	1	0	10	18
62	0	73	0	1	1	16.9	3.55	2.45	0.72	171	0.33	112	38.6	5.4	5.05	179	145	63	3.4	238	2.18	582	18.2	192	1.12	0.14	42	89	0.612698	3	0	1	2.3	1	1	0	15	1	0	0	1	1	0	0	0	51	51
63	1	47	1	1	1	23.3	7.37	4.77	2.12	175	0.37	143	45.2	5.02	4.81	204	156	113	2.25	83	5.73	394	78.3	468	0.83	0.111	56	111	0.4	0	1	0	5.1	0	1	1	30	4	1	0	3	2	0	1	0	10	16
64	1	49	1	1	1	27.1	6.55	4.32	1.62	111	0.37	152	51.5	0.12	6.13	237	168	130	2.67	69	4.38	296	114.25	523	0.99	0.002	60	128	0.396154	0	0	1	1.5	1	1	0	6	1	0	0	1	1	1	0	0	52	52
65	1	67	0	1	0	21.7	6.48	4.13	0.81	139	0.33	132	31.3	5	3.55	203	144	112	5.1	172	2.45	709	24.08	133	1.68	0.16	35	88	0.279464	6	1	1	8.2	1	1	2	21	2	2	0	3	2	1	1	0	9	14
66	0	56	0	0	1	22.1	9.82	6.46	2.82	242	0.46	112	41	5	4.18	307	215	154	2.29	86	6.13	554	53.51	395	1.05	0.122	55	103	0.266234	1	0	0	2	1	1	0	29	1	0	0	1	1	0	1	0	52	52
67	1	57	1	1	1	27.3	6.01	3.67	1.83	101	0.43	132	42.1	2.36	3.39	195	145	79	2.01	55	4.26	203	100.69	574	0.86	0.056	51	115	0.532911	2	1	1	6.5	0	1	0	22	2	1	0	1	2	1	1	1	52	52
68	0	60	0	1	1	20	5.84	3.59	1.76	187	0.37	137	34.3	2.5	4.19	149	115	76	2.04	106	4.76	381	44.23	337	0.75	0.073	43	89	0.451316	3	0	0	4.1	1	2	0	13	2	0	0	1	1	0	1	0	27	52
69	1	62	1	1	1	20.2	5.99	4.76	0.87	131	0.25	135	42	0.5	4.89	228	179	126	5.47	151	3.48	717	37.66	155	1.37	0.012	46	101	0.333333	2	0	1	4.8	0	1	0	25	2	0	0	1	1	0	0	0	52	52
70	1	48	0	0	1	23.9	7.1	4.68	1.95	126	0.39	143	42.1	6.32	3.55	178	139	207	2.4	65	5	302	93.17	419	0.94	0.15	52	108	0.203382	2	1	0	5.1	1	2	0	18	2	0	0	1	1	0	0	1	12	53
71	1	42	1	1	0	22	5.82	4.18	1.19	222	0.34	163	51.1	0.5	4.83	209	153	100	3.51	187	3.5	780	44.65	320	1.19	0.01	57	118	0.511	2	1	1	9.2	0	1	0	16	4	2	0	1	2	1	0	0	4	12
72	1	42	1	0	1	21.3	4.61	2.21	1.96	187	0.22	145	44.4	1.54	3.78	193	150	85	1.13	95	8.91	211	67.48	839	0.25	0.035	54	106	0.522353	1	0	0	4.5	1	1	4	15	2	1	0	1	1	0	0	1	31	39
73	1	63	1	1	0	21.6	7.64	6	0.95	345	0.48	125	40.1	26.51	4.78	204	155	114	6.32	363	1.98	2179	13.8	137	3.03	0.661	45	101	0.351754	2	1	1	8.3	1	1	0	36	3	0	0	1	1	1	0	0	11	36
74	1	70	0	1	1	19.8	4.65	2.66	1.71	121	0.21	142	43.1	1.5	3.85	235	189	91	1.56	71	8.14	188	86.49	550	0.33	0.035	52	102	0.473626	1	0	1	2.5	2	1	0	17	1	0	0	1	1	1	0	0	53	53
75	1	69	1	1	0	21.7	8.04	6.3	1.09	158	0.54	104	30.2	219.19	4.76	136	99	76	5.78	145	2.02	913	21.67	113	3.12	7.258	36	86	0.397368	4	0	1	4.3	0	1	0	29	2	0	0	1	1	1	0	0	53	53
76	0	58	0	0	1	23.6	5.68	3.15	2.03	63	0.42	109	42.6	5.32	2.66	178	148	75	1.55	31	4.83	98	149.62	648	0.65	0.125	53	108	0.568	2	0	1	2.2	1	3	0	6	1	0	0	1	1	0	1	0	53	64
77	1	56	0	1	1	27.5	5.19	3.47	1.28	143	0.33	153	41.4	5.28	5.29	216	176	79	2.71	112	3.88	388	56.7	420	0.89	0.128	48	114	0.524051	1	1	1	7	1	1	1	44	3	1	0	3	2	0	0	1	54	54
78	0	55	0	0	1	16.7	5.16	3.65	1.22	279	0.23	116	42.4	0.5	5.11	252	209	138	2.99	229	5.3	835	21.51	236	0.69	0.012	49	95	0.307246	1	0	1	3	1	1	6	14	2	2	0	1	1	0	1	1	18	22
79	1	75	0	0	1	22.6	6.59	4.9	0.98	182	0.6	135	42.7	7.76	4.57	284	215	105	5	186	1.63	910	31.04	193	3	0.182	48	106	0.406667	3	1	0	5.8	1	3	0	18	2	0	0	1	1	0	0	0	54	54
80	1	74	1	1	0	25.7	8.54	5.39	2.54	162	0.46	124	39.4	5.36	3.84	203	161	113	2.12	64	5.52	344	76.6	477	0.98	0.136	52	107	0.348673	1	1	1	6.2	0	1	0	24	2	0	0	1	1	1	0	0	50	54
81	1	55	1	1	1	23.4	6.53	4.58	1.53	219	0.29	120	39	4.99	3.08	157	119	65	2.99	143	5.28	656	32.7	305	0.87	0.128	47	102	0.6	3	1	0	5.5	1	1	0	12	3	0	0	1	1	0	1	1	19	28
82	1	74	1	0	0	25.7	8.54	5.39	2.54	162	0.46	124	39.4	5.36	3.84	203	161	113	2.12	64	5.52	344	76.6	477	0.98	0.136	52	107	0.348673	1	1	1	6.2	0	1	0	23	2	0	0	1	1	1	0	0	50	54
83	1	48	1	1	1	18.2	9.2	5.98	2.45	200	0.52	134	41	5	3.45	164	132	103	2.44	82	4.71	488	67.3	306	1.27	0.122	53	96	0.398058	2	1	1	5.8	0	1	1	10	3	2	0	1	2	0	1	1	54	54
84	1	72	1	1	0	19	5.53	2.93	1.76	122	0.4	150	43.3	9.53	6.55	197	164	142	1.66	69	4.4	203	93.7	495	0.67	0.22	52	101	0.30493	0	0	1	4.5	0	1	0	28	2	0	0	1	1	1	0	0	54	54
85	1	64	1	1	1	21.4	4.85	2.97	1.53	217	0.21	130	44.6	5.33	5.27	185	155	80	1.94	142	7.29	421	40.88	492	0.41	0.12	52	107	0.5575	1	1	1	5.2	1	1	8	15	3	2	0	1	2	0	1	0	18	55
86	0	49	0	1	1	22.5	9.11	6.75	1.61	190	0.66	127	39.7	6.21	4.01	185	156	111	4.19	118	2.44	797	42.72	213	2.77	0.156	48	102	0.357658	1	0	0	2.9	0	1	6	32	2	2	0	3	1	0	1	1	55	55
87	1	69	1	0	0	27.3	3.52	2.52	0.75	68	0.18	133	45.4	6.34	2.92	208	164	125	3.36	91	4.17	228	66.6	369	0.6	0.14	49	119	0.3632	5	0	0	2.2	1	1	0	11	1	0	0	1	1	1	1	0	30	38
88	1	68	1	1	0	26.7	18.26	15.81	1.59	278	0.66	139	37.2	70.55	4.42	267	235	170	9.94	175	2.41	2764	29.57	100	6.56	1.897	45	106	0.218824	2	1	1	7.4	0	1	9	29	2	2	0	1	2	1	0	1	5	12
89	1	66	1	1	0	22.4	7.89	5.49	1.44	219	0.6	136	36.9	4.88	4.63	190	141	120	3.81	152	2.4	835	33	217	2.29	0.132	44	97	0.3075	2	0	0	2.3	1	1	4	18	3	2	0	1	1	1	0	1	5	19
90	0	56	0	1	1	24.4	4.16	2.05	1.74	154	0.23	150	43.5	5.66	4.54	159	135	92	1.18	89	7.57	181	73.72	900	0.27	0.13	52	111	0.472826	1	0	0	2.9	1	1	1	30	2	1	0	2	1	0	0	1	56	56
91	1	54	1	0	1	20	9.01	7.05	1.48	211	0.4	155	44.3	0.5	6.48	185	139	111	4.76	143	3.7	1005	48.16	186	1.91	0.011	52	104	0.399099	1	0	0	5	1	1	0	23	2	0	0	1	1	0	0	0	56	56
92	1	65	0	0	1	23.3	8.45	7	1.23	212	0.16	139	35.5	1.58	4.77	188	144	117	5.69	172	7.69	1207	28.63	146	0.91	0.045	42	97	0.303419	1	1	1	6.6	1	1	1	9	2	1	0	1	2	0	0	1	44	44
93	0	49	0	0	1	24.2	5.76	3.41	1.5	204	0.16	142	44.5	2.22	6.12	168	145	100	2.27	136	9.38	464	46.46	473	0.36	0.05	52	112	0.445	1	0	1	2.5	1	2	0	2	1	0	0	1	1	1	0	0	56	56
94	1	61	1	1	1	23.9	11.52	8.63	2.25	393	0.3	138	41	53.26	5.13	211	163	97	3.84	175	7.5	1507	32.39	255	1.15	1.299	52	106	0.42268	0	0	1	2.7	0	2	0	20	1	0	0	1	1	0	0	0	56	56
95	1	60	1	1	1	18.3	5.8	4.04	1.19	246	0.42	120	37.3	2.21	3.84	202	156	155	3.39	207	2.83	835	21.65	201	1.43	0.059	43	90	0.240645	3	0	1	6.4	1	1	0	26	2	0	0	1	1	0	0	1	57	57
96	0	69	0	0	1	23.3	7.1	5.1	1.49	223	0.39	124	39.8	21.96	5.03	167	142	84	3.42	150	3.82	763	32.98	271	1.33	0.552	47	103	0.47381	1	1	0	5.5	0	1	0	25	4	0	0	1	1	0	0	0	5	24
97	1	57	1	1	0	18.4	11.06	7.85	2.25	347	0.76	118	37.2	40.19	4.75	198	156	108	3.49	154	2.96	1211	28.46	196	2.65	1.08	48	90	0.344444	0	1	1	8.5	0	1	4	18	3	2	0	1	2	1	0	0	6	17
98	1	64	1	1	1	18.4	9.34	7.19	1.16	245	0.58	134	43.1	11.54	5.68	198	156	108	6.2	211	2	1519	27.34	128	3.6	0.268	49	99	0.399074	2	0	1	4.9	0	2	1	23	3	1	0	2	1	0	0	1	57	57
99	0	63	0	1	1	22.2	5.49	3.34	1.42	165	0.38	127	42.3	2.3	6.01	192	169	137	2.35	116	3.74	388	46.23	400	0.89	0.054	49	105	0.308759	1	0	1	2.6	1	1	0	10	1	0	0	1	1	0	0	0	57	57
100	1	42	1	1	1	21.4	7.99	5.48	1.81	176	0.5	148	48.1	2.26	5.6	138	92	129	3.03	97	3.62	533	73.21	340	1.51	0.047	57	112	0.372868	0	0	1	2	1	2	0	5	1	0	0	1	1	0	0	0	4	21
101	1	61	1	0	1	22.6	5.17	2.72	1.56	94	0.28	157	42.8	5	4.6	175	134	97	1.74	60	5.57	164	111.52	554	0.49	0.117	51	107	0.441237	2	0	1	4.4	1	1	4	24	2	2	0	1	1	0	0	1	5	33
102	1	74	1	1	0	23.4	8.3	6.49	1.17	246	0.51	126	34.5	22.5	3.86	185	145	92	5.55	210	2.29	1365	20.67	146	2.83	0.652	40	96	0.375	5	1	1	5.9	0	1	0	29	2	0	0	1	1	1	1	0	20	28
103	0	65	0	1	1	17.5	5.61	3.28	1.68	317	0.26	139	41	4.36	6.68	216	147	109	1.95	189	6.46	619	30.2	367	0.51	0.106	49	94	0.376147	0	1	0	2.4	1	1	0	7	1	0	0	1	1	0	0	0	5	12
104	1	51	1	1	1	20.6	5.53	3.46	1.58	136	0.28	127	45.7	1.25	4.43	177	135	74	2.19	86	5.64	298	67.43	429	0.61	0.027	54	107	0.617568	2	0	1	3.3	0	1	0	19	2	0	0	1	1	0	0	0	58	58
105	1	57	1	1	0	22.5	13.11	10.37	1.64	345	0.59	88	32.2	88.48	3.86	173	148	181	6.32	210	2.78	2181	13.47	115	3.73	2.748	40	91	0.177901	3	1	1	8	1	1	0	16	3	0	0	1	1	1	0	1	59	59
106	1	80	1	1	0	21.1	7.9	6.09	1.15	306	0.46	132	38.5	67.38	4.15	129	107	81	5.3	266	2.5	1620	19.1	153	2.44	1.75	44	97	0.475309	3	1	1	9	0	1	3	12	3	2	0	1	1	1	0	0	5	18
107	1	57	1	1	1	21.6	8.55	6.45	1.52	158	0.42	155	44.8	45.5	4.23	668	412	476	4.24	104	3.62	670	66.8	229	1.78	1.016	52	108	0.0941176	2	1	1	5.6	0	1	7	25	2	2	0	2	2	0	0	0	5	19
108	0	47	0	1	1	26.1	5.35	3	2.03	282	0.24	140	47.4	1.12	6.14	159	127	72	1.48	139	8.46	417	47.77	838	0.35	0.024	58	120	0.658333	0	0	1	2.8	1	3	2	17	1	2	0	1	1	1	1	1	58	58
109	1	59	1	1	1	23.3	8.38	6.12	1.73	80	0.39	150	38.6	5.53	4.01	201	153	87	3.54	46	4.44	283	125.21	254	1.38	0.143	47	102	0.443678	1	1	1	4.2	0	1	1	16	4	2	0	1	1	0	0	1	58	58
110	1	47	1	0	1	19.9	7.77	5.61	1.89	163	0.17	150	75.2	4.21	7.63	190	144	86	2.97	86	11.12	484	130.79	505	0.5	0.056	85	150	0.874419	0	0	0	2.3	0	2	2	24	2	1	0	1	1	0	1	1	23	58
111	1	65	0	0	1	25.1	9.73	6.96	2.08	175	0.54	152	43.8	1.24	3.67	195	159	98	3.35	84	3.85	586	79.13	329	1.81	0.028	54	113	0.446939	1	1	0	2.6	1	2	4	18	1	2	0	1	1	0	1	0	10	18
112	1	69	1	1	0	21.2	6.06	4.39	1.17	216	0.22	139	41.3	25.42	4.74	207	161	129	3.75	185	5.32	810	31.1	233	0.83	0.615	47	102	0.320155	2	1	1	7.4	0	2	0	18	3	0	0	1	1	1	1	0	25	32
113	1	43	1	1	0	28	2.52	0.61	1.5	370	0.34	105	38.6	3.66	5.28	219	183	68	0.41	247	4.41	150	16.43	2660	0.14	0.095	46	111	0.567647	1	1	1	10	0	1	8	29	2	2	0	3	2	1	1	1	58	58
114	1	67	0	0	1	24.8	6.88	4.64	1.47	173	0.45	126	36.8	1.1	3.09	149	108	100	3.16	118	3.27	546	39.4	290	1.42	0.03	44	102	0.368	3	1	0	5.3	0	1	8	12	2	2	0	1	2	0	0	0	4	27
115	1	56	1	1	1	22.8	6.35	4.39	1.17	248	0.28	141	44.8	1.31	6.14	170	151	81	3.75	212	4.18	931	29.8	272	1.05	0.029	51	110	0.553086	2	1	0	4	0	2	3	21	2	2	0	1	1	0	1	1	8	19
116	1	62	1	1	1	28	12.68	11.4	0.6	178	0.56	137	43	11.77	5.74	155	120	90	19	297	1.07	3382	19.86	63	10.64	0.274	46	117	0.477778	3	1	0	4.1	0	2	3	23	4	2	0	1	1	0	1	0	19	29
117	1	49	1	1	1	22.9	9.38	6	2.73	366	0.46	138	37.9	5.02	4.7	189	143	153	2.2	134	5.93	804	39.01	394	1.01	0.132	52	100	0.247712	0	1	0	5.3	1	1	0	3	2	0	0	1	1	0	0	1	60	60
118	0	57	0	1	1	22	4.5	2.92	1.35	67	0.07	121	47.9	5.02	6.13	219	175	125	2.16	50	19.29	145	116.78	487	0.15	0.105	55	113	0.3832	1	0	0	2.5	1	1	0	13	1	0	0	1	1	0	0	0	71	71
119	1	48	1	1	1	23.1	14.38	10.45	2.13	209	1.16	123	39.4	41.89	3.66	180	130	181	4.91	98	1.84	1025	49.39	186	5.69	1.063	50	103	0.21768	1	0	1	6.4	0	2	1	42	2	1	0	1	2	1	0	0	71	71
120	1	67	1	1	0	24.2	7.68	4.4	2.32	227	0.59	141	43.2	2.8	6.17	304	228	140	1.9	98	3.93	431	62.25	550	1.12	0.065	55	110	0.308571	0	1	1	7	0	1	0	28	2	0	0	1	1	1	0	1	5	40
121	0	52	0	0	1	21.9	4.11	2.2	1.53	219	0.26	142	42.7	4.36	4.83	188	143	132	1.44	143	5.88	315	42.36	651	0.37	0.102	50	105	0.323485	1	0	0	3.1	2	1	2	21	4	1	0	1	1	0	1	1	5	18
122	1	64	0	0	1	18.8	11.02	8.61	1.36	288	0.84	88	37.7	123.32	2.32	166	131	97	6.33	212	1.62	1823	15.67	112	5.32	3.271	45	92	0.38866	4	1	1	7.6	0	2	0	22	2	0	0	1	1	0	0	1	59	59
123	1	67	0	1	1	24.8	6.88	4.64	1.47	173	0.45	126	36.8	1.1	3.09	149	108	100	3.16	118	3.27	546	39.4	290	1.42	0.03	44	102	0.368	3	1	0	5.3	0	1	7	12	2	2	0	1	2	0	0	1	5	29
124	1	55	1	0	1	23.4	6.58	4.62	1.41	288	0.27	142	46.8	4.26	4.69	123	104	86	3.28	204	5.22	944	32.54	335	0.88	0.091	54	114	0.544186	1	1	1	6.2	1	1	3	21	2	2	0	1	2	0	0	1	4	18
125	1	65	1	0	0	19.8	5.15	3.42	1.3	183	0.28	130	38.8	4.36	3.42	145	132	56	2.63	141	4.64	481	35.83	293	0.74	0.112	45	95	0.692857	3	0	1	4.2	1	1	0	12	2	0	0	1	1	1	0	0	17	29
126	1	56	1	1	1	26.6	5.62	3.26	2.05	144	0.22	132	42.5	5.02	5.49	209	159	90	1.59	70	9.32	229	79.86	710	0.35	0.118	53	114	0.472222	0	1	1	3.4	0	1	1	17	2	2	0	3	1	0	1	0	17	27
127	1	69	1	0	0	19.8	9.01	7.46	1.06	397	0.42	131	34.5	63.97	4.34	200	156	152	7.04	375	2.52	2794	12.07	97	2.96	1.854	40	89	0.226974	5	1	1	2.3	0	1	0	8	1	0	0	1	1	1	0	0	13	28
128	0	52	0	0	1	16.4	4.7	3.36	0.89	130	0.22	131	43.1	1.4	3.61	215	178	83	3.78	146	4.05	491	38.65	188	0.83	0.032	48	95	0.519277	4	0	0	2.8	1	1	0	22	1	0	0	1	1	0	0	0	60	60
129	1	59	1	0	0	23.1	6.88	4.55	1.72	95	0.48	124	40.6	5.02	4.12	203	163	111	2.65	55	3.58	251	91.15	355	1.27	0.124	49	104	0.365766	1	1	1	7.8	1	2	2	29	3	2	0	1	2	1	1	0	58	58
130	1	57	1	1	1	25.7	8.47	6.06	1.73	119	0.58	158	41.1	99.41	4.2	265	186	119	3.5	69	2.98	417	94.41	301	2.03	2.419	50	110	0.345378	1	0	0	3.6	0	1	2	34	1	1	0	1	1	0	1	1	14	16
131	1	65	1	1	0	21	7.86	6.39	0.88	269	0.49	147	44.8	4.11	4.05	247	181	104	7.26	306	1.8	1953	21.54	129	3.56	0.092	49	106	0.430769	3	1	1	2.7	1	2	8	9	1	2	0	1	1	1	0	0	4	11
132	1	58	1	1	1	19.1	9.24	6.38	2.11	319	0.57	142	42	4.36	6.93	235	113	99	3.02	151	3.7	965	39.45	265	1.72	0.104	53	99	0.424242	0	1	1	5.7	0	1	0	12	2	0	0	1	1	0	0	0	60	60
133	1	40	1	0	1	24.3	5.44	3.2	1.74	204	0.4	153	42.3	3.02	4.74	169	134	108	1.84	117	4.35	375	55.2	559	0.74	0.071	51	109	0.391667	0	0	0	2.6	0	2	3	19	4	2	0	1	1	0	0	0	21	30
134	1	48	1	1	1	22.5	5.24	3.45	1.33	117	0.26	159	48.4	4.25	4.95	171	133	71	2.59	88	5.12	303	87.48	419	0.67	0.088	55	115	0.68169	1	0	1	2.3	1	3	1	14	1	1	0	1	1	0	1	0	49	49
135	0	65	0	1	1	19.1	7.22	5.33	1.32	251	0.49	125	40.8	7.26	4.15	208	152	103	4.04	190	2.69	1014	26.82	193	1.98	0.178	47	97	0.396117	2	1	0	5.4	1	1	3	17	2	2	0	1	2	0	1	1	14	19
136	1	58	0	1	1	19.1	4.8	2.04	2.31	182	0.25	130	39	5.02	5.28	202	151	104	0.88	79	9.24	161	64.35	846	0.22	0.129	51	94	0.375	0	0	0	3.7	1	1	3	17	2	2	0	3	1	0	1	1	25	31
137	1	58	1	0	1	23.9	8.61	5.48	2.32	105	0.49	140	46.7	3.05	4.55	200	146	131	2.36	45	4.73	248	144.46	472	1.16	0.065	58	115	0.356489	1	1	0	6.9	1	1	0	12	2	0	0	2	1	0	1	1	16	34
138	1	62	0	1	1	26.2	7.47	5.12	1.81	199	0.32	139	42.1	5.33	3.72	278	208	112	2.83	110	5.66	563	53.23	390	0.91	0.127	51	112	0.375893	1	0	1	4.8	0	1	4	22	2	2	0	1	1	0	0	0	61	61
139	1	73	0	0	1	20.3	6.13	4.19	1.33	177	0.58	146	32.2	3.02	4.12	124	83	124	3.15	133	2.29	558	35.33	207	1.83	0.094	39	86	0.259677	4	0	1	3.1	1	2	0	9	1	0	0	1	1	1	0	0	62	62
140	1	68	1	1	0	19.5	6.72	3.8	2.47	129	0.19	153	46.3	4.02	4.76	155	99	92	1.54	52	13	198	135.64	588	0.29	0.087	59	106	0.503261	0	0	0	4	1	1	0	10	2	0	0	1	1	1	0	0	62	62
141	1	57	1	0	1	24	3.78	2.42	1.03	171	0.22	139	45.6	0.7	4.65	177	138	121	2.35	166	4.68	402	38.18	466	0.52	0.015	51	113	0.37686	3	1	1	1.6	1	3	0	2	1	0	0	1	1	0	0	0	10	10
142	0	64	0	0	1	19.7	4.42	2.59	1.6	178	0.19	123	49.6	4.32	6.31	249	183	55	1.62	111	8.42	288	54.84	604	0.31	0.087	58	111	0.901818	1	0	0	1	1	2	0	7	1	0	0	1	1	0	0	0	62	62
143	0	59	0	1	1	21.3	7.82	5.03	2.3	209	0.31	128	42	5.66	4.5	190	113	103	2.19	91	7.42	457	59.16	410	0.68	0.135	54	103	0.407767	1	0	0	2.5	1	3	0	19	1	0	0	2	1	0	0	0	62	62
144	1	57	1	0	1	27.3	8.02	5.38	2.11	164	0.42	156	49	0.64	4.19	161	116	136	2.55	78	5.02	418	98.35	525	1.07	0.013	60	125	0.360294	1	0	0	4.3	0	2	0	14	2	0	0	1	1	0	0	0	5	62
145	0	47	0	0	1	21.4	5.77	4.26	1.12	190	0.32	117	43	0.49	4.21	121	86	80	3.8	170	3.5	723	29.66	242	1.22	0.011	49	105	0.5375	3	0	0	1.8	1	3	0	4	1	0	0	1	1	0	1	0	62	62
146	1	63	1	0	1	21.9	10.09	8.19	2.46	210	0.15	144	37.1	1.51	4.71	186	145	155	3.33	85	16.4	699	62.58	244	0.5	0.041	49	97	0.239355	0	1	1	6.6	0	1	0	27	2	0	0	1	1	0	0	0	63	63
147	1	58	0	0	1	25.1	5.3	3.03	1.8	136	0.39	105	45.7	6.97	4.53	169	125	206	1.68	76	4.62	229	63.51	680	0.66	0.153	55	116	0.221845	1	0	0	2	1	2	0	18	1	0	0	1	1	1	1	0	63	63
148	0	58	0	0	1	25.8	4.77	3.15	1.26	103	0.25	129	43.1	3	5.07	213	161	83	2.5	82	5.04	258	68.01	444	0.63	0.07	49	113	0.519277	1	0	0	2.5	1	2	0	10	1	0	0	1	1	0	0	0	63	63
149	1	74	1	1	0	23.3	8.82	6.34	1.7	257	0.26	121	35.1	19.52	4.17	177	119	143	3.73	151	6.54	958	28.09	219	0.97	0.556	44	96	0.245455	1	1	1	8.1	0	1	0	32	3	0	0	1	1	1	0	0	63	63
150	0	70	0	0	1	24.7	3.45	1.73	1.33	189	0.24	125	45.9	3	5.58	250	144	114	1.3	142	5.54	246	40.38	873	0.31	0.065	53	115	0.402632	1	0	0	2.4	1	2	0	9	1	0	0	1	1	0	0	0	63	63
151	1	60	1	1	1	21.1	5.89	3.65	1.81	134	0.19	118	35.7	5.24	3.47	152	111	125	2.02	74	9.53	270	56.9	374	0.38	0.147	45	93	0.2856	2	1	0	5.2	1	1	1	20	3	1	0	1	2	0	0	1	43	62
152	0	55	0	1	1	22.2	5.48	3.83	1.22	119	0.32	129	44.5	1.3	4.42	178	122	139	3.14	98	3.81	374	58.85	315	1	0.029	51	108	0.320144	2	0	0	3	1	2	0	14	2	0	0	1	1	0	1	0	22	63
153	1	59	1	1	1	22.9	9.87	7.87	1.4	186	0.48	138	42.5	42.51	4.58	211	154	95	5.62	133	2.92	1046	44.15	173	2.7	1	50	107	0.447368	2	1	1	6.8	0	2	0	14	3	0	0	1	1	0	0	1	63	63
154	1	62	1	1	0	28.5	9.07	6.67	1.54	217	0.54	128	43.7	6.37	6.51	358	274	136	4.33	141	2.85	940	39.7	288	2.34	0.146	51	119	0.321324	1	1	1	9.2	0	1	9	26	3	2	0	1	2	1	1	1	26	39
155	0	59	0	0	1	25.7	5.88	3	2.17	217	0.44	121	47	3.66	3.97	136	108	79	1.38	100	4.93	300	56.87	874	0.61	0.078	58	119	0.594937	1	0	0	2.8	1	3	0	17	1	0	0	1	1	0	0	0	64	64
156	0	65	0	1	1	23.1	3.44	1.81	1.33	170	0.21	124	45.6	2	5.38	206	160	105	1.36	128	6.33	231	44.24	773	0.29	0.044	52	112	0.434286	1	0	0	3.8	1	1	8	25	4	2	0	1	1	0	1	1	19	25
157	1	62	1	1	0	22.8	11	7.77	2.46	256	0.85	125	37.3	57.71	4.31	160	125	216	3.16	104	2.89	809	44.8	269	2.68	1.547	50	99	0.172685	1	1	1	7.2	0	3	0	21	2	0	0	1	1	1	0	1	63	63
158	1	61	1	0	1	24.2	7.03	4.26	2.07	109	0.44	144	44.6	6.3	5.08	180	136	118	2.06	53	4.7	224	121.97	525	0.91	0.141	55	112	0.377966	0	0	0	3.8	0	2	2	21	2	2	0	1	1	0	1	0	19	31
159	1	55	1	0	1	24	5.75	2.9	2	125	0.48	139	35.5	6.28	3.86	119	97	109	1.45	63	4.17	181	78.95	588	0.7	0.177	46	98	0.325688	1	0	1	3.8	1	3	0	3	2	0	0	1	1	0	1	0	63	63
160	0	63	0	1	1	19.5	4.53	2.45	1.74	185	0.18	120	42.9	3.29	6.34	202	148	110	1.41	106	9.67	260	48.42	593	0.25	0.077	52	101	0.39	0	0	0	2.5	1	2	0	12	1	0	0	1	1	0	0	0	64	64
161	1	54	1	1	0	22.8	10.78	7.37	2.08	566	0.82	116	37.1	137.9	4.48	202	136	367	3.54	272	2.54	2005	15.82	238	2.91	3.717	48	98	0.10109	1	1	1	9.7	0	1	0	31	3	0	0	1	2	1	1	0	21	21
162	1	56	1	1	1	22.3	8.79	5.86	2.43	137	0.33	150	40.1	2.33	4.87	166	113	148	2.41	56	7.36	330	106.69	371	0.8	0.058	52	102	0.270946	0	1	1	5.2	1	2	4	6	3	2	0	1	2	0	0	1	17	28
163	1	30	1	1	1	22.5	5.03	2.4	1.71	160	0.42	132	40.4	5.66	4.11	158	120	77	1.4	94	4.07	225	56.99	648	0.59	0.14	49	103	0.524675	1	0	0	1.8	1	2	0	10	1	0	0	1	1	0	0	0	64	64
164	1	65	0	0	1	22.9	6.65	5.09	0.93	227	0.45	135	40.6	0.67	4.47	189	146	117	5.47	244	2.07	1242	22.46	170	2.46	0.017	45	104	0.347009	3	1	1	5.2	1	1	6	10	4	2	0	2	2	0	1	0	12	27
165	1	58	1	1	1	26.6	5.75	3.74	1.59	145	0.26	148	44.7	2.33	4.17	178	118	94	2.35	91	6.12	341	72.54	506	0.61	0.052	53	117	0.475532	2	0	0	2.8	1	1	8	21	1	2	0	1	1	0	0	1	54	64
166	0	57	0	1	1	23.5	6.47	3.69	2.29	120	0.29	130	43	5.63	4.73	189	142	114	1.61	52	7.9	193	106.68	628	0.47	0.131	54	109	0.377193	0	1	1	6.3	1	1	6	9	2	1	0	1	2	0	0	0	5	15
167	1	47	0	0	1	23.9	5.3	3.2	1.72	189	0.29	155	43.3	3.03	4.56	177	123	100	1.86	110	5.93	352	61.08	556	0.54	0.07	52	110	0.433	1	0	0	1	1	2	4	14	1	2	0	1	1	0	1	1	64	64
168	0	59	0	1	1	22.8	6.27	3.74	1.49	276	0.25	113	42.3	2.85	4.64	194	151	111	2.51	185	5.96	693	25.8	384	0.63	0.067	50	106	0.381081	2	0	1	2.7	1	1	6	14	1	2	0	2	1	0	0	0	16	25
169	1	62	1	0	1	18.8	6.49	4.63	1.21	480	0.43	129	33.6	26.83	5.42	217	144	94	3.83	397	2.81	1837	10.93	165	1.65	0.799	40	86	0.357447	3	1	1	6.2	0	1	3	17	2	2	0	1	2	0	1	1	64	64
170	0	56	0	1	1	20	4.21	1.86	1.73	148	0.39	116	38.7	2.33	3.78	162	128	90	1.08	86	4.44	159	52.48	720	0.42	0.06	47	96	0.43	1	0	1	3.4	1	2	0	4	1	0	0	1	1	0	0	0	64	64
171	0	61	0	1	1	19.5	5.5	3.37	1.58	171	0.34	110	42.5	5.32	3.79	147	127	64	2.13	108	4.65	365	43.2	389	0.73	0.125	50	100	0.664062	2	0	1	2.6	1	2	0	8	1	0	0	2	1	0	0	0	34	60
172	0	40	0	1	1	20.5	6.1	3.61	1.93	180	0.41	137	44.6	3.02	5.08	181	133	83	1.87	93	4.71	337	65.51	489	0.77	0.068	54	105	0.537349	0	0	1	2.5	0	1	2	15	4	1	0	1	1	0	0	1	57	61
173	1	47	1	1	1	22.6	5.52	4.22	0.98	142	0.19	135	42	1.6	4.88	187	146	106	4.31	145	5.16	611	39.13	220	0.82	0.038	47	105	0.396226	2	0	1	4	0	2	0	9	2	0	0	2	1	0	0	0	5	20
174	1	61	0	1	1	19.3	6.15	4.4	1.19	182	0.46	134	39.7	42.32	2.72	174	137	77	3.7	153	2.59	673	34.78	208	1.7	1.066	46	96	0.515584	4	0	0	4.3	1	1	1	15	2	1	0	1	1	0	0	1	28	61
175	1	56	1	0	1	22.9	8.04	5.76	1.5	234	0.66	138	40.1	17.85	4.97	184	142	116	3.84	156	2.27	899	35.47	239	2.53	0.445	48	103	0.34569	1	1	0	2.5	1	1	1	11	1	1	0	1	1	0	0	0	10	15
176	1	61	0	1	1	20.3	5.71	4.56	0.67	186	0.43	129	42.1	6.9	4.73	143	117	78	6.81	278	1.56	1266	19.56	126	2.93	0.164	45	101	0.539744	3	0	1	2.4	1	1	0	19	1	0	0	1	1	0	0	0	65	65
177	0	62	0	0	1	19.3	3.58	2.21	1.09	159	0.14	105	43.2	2.02	5.34	177	140	129	2.03	146	7.79	322	31.1	411	0.28	0.047	49	101	0.334884	2	0	0	3.2	1	2	0	20	2	0	0	1	1	0	0	0	25	48
178	1	58	1	1	0	27.8	5.94	3.65	1.68	72	0.34	128	43.8	2	3.62	191	147	82	2.17	43	4.94	156	130.82	561	0.74	0.046	52	118	0.534146	2	1	1	7.6	1	1	7	13	3	2	0	1	2	1	1	1	6	33
179	1	51	1	1	0	22.9	5.93	3.73	1.7	287	0.36	112	37.3	2.03	2.89	145	105	195	2.19	169	4.72	630	24.75	389	0.79	0.054	46	99	0.191282	2	1	1	8.2	1	2	4	5	2	2	0	1	2	1	0	1	5	18
180	1	57	1	1	1	23.4	5.42	2.78	1.97	132	0.42	153	47.3	2.35	4.79	183	131	101	1.41	67	4.69	186	108.01	785	0.59	0.05	57	115	0.468317	0	1	0	3.2	1	1	2	23	2	1	0	1	1	0	0	1	15	28
181	0	56	0	1	1	22.7	6.69	5.14	1.12	180	0.29	134	42.6	1.88	4.61	195	153	113	4.59	161	3.86	826	35.52	211	1.33	0.044	48	106	0.376991	3	1	0	5.3	1	1	3	23	2	2	0	1	2	0	0	0	12	21
182	1	63	0	0	1	24.6	13.59	11.74	0.98	97	0.82	144	35.8	221.1	5.27	119	98	88	11.98	99	1.2	1162	52.08	73	9.82	6.176	41	100	0.406818	2	0	0	3.2	1	2	0	11	1	0	0	1	1	0	1	0	21	21
183	0	60	0	1	1	23	2.27	1.32	0.74	103	0.21	121	45.8	1.15	4.98	215	168	128	1.78	139	3.52	184	39.81	590	0.37	0.025	50	112	0.357812	3	0	1	2.8	1	2	0	7	1	0	0	1	1	0	0	0	66	66
184	0	51	0	1	1	20	6.07	0.28	1.41	136	0.31	99	40.8	3.1	4.19	270	202	76	0.2	96	4.55	27	41.88	4109	0.06	0.076	48	99	0.536842	2	0	1	3.3	1	1	2	11	4	2	0	2	1	0	0	1	5	14
185	1	47	1	0	1	24.2	7.34	4.35	2.43	186	0.46	136	44.6	3.32	4.48	144	115	121	1.79	77	5.28	333	79.24	603	0.82	0.074	57	112	0.368595	1	0	1	4.8	0	1	11	17	4	2	0	3	1	0	1	1	49	49
186	1	63	1	1	1	22.3	10.49	7.32	2.53	198	0.48	143	44.6	7.44	2.78	109	87	91	2.89	78	5.27	573	81.49	343	1.39	0.167	57	109	0.49011	2	1	1	5.6	0	1	3	10	4	2	0	1	2	0	1	1	9	66
187	0	62	0	0	1	20.4	6.05	4.39	0.88	123	0.74	140	46.9	4.74	5.13	139	109	112	4.99	140	1.19	614	46.98	192	3.69	0.101	51	109	0.41875	2	1	0	1.4	1	2	0	4	4	0	0	2	1	0	0	0	8	21
188	1	57	0	1	1	21.3	4.65	3.03	1.13	134	0.36	130	45.2	0.68	4.9	162	125	160	2.68	119	3.14	359	49.55	359	0.97	0.015	51	108	0.2825	2	0	0	3.2	1	2	1	6	2	1	0	1	1	0	1	1	26	26
189	1	44	1	0	1	22.1	6.37	4.05	1.59	141	0.48	158	45.4	2.19	3.32	122	93	108	2.55	89	3.31	359	80.89	394	1.22	0.048	53	109	0.42037	3	0	1	1.7	0	2	0	11	1	0	0	2	1	0	0	0	66	66
190	1	53	1	0	1	19.9	8.55	5.67	2.09	255	0.56	141	46.81	2.95	4.09	174	127	75	2.71	122	3.73	692	54.1	343	1.52	0.063	57	107	0.624133	1	0	0	4.9	1	3	0	26	2	0	0	1	1	0	0	0	66	66
191	1	61	1	0	0	22.7	10.96	8.16	1.94	354	0.49	118	37.7	54.87	4.31	189	147	139	4.21	182	3.96	1489	24.38	203	2.06	1.455	47	99	0.271223	1	1	1	10	0	1	0	7	4	0	0	1	1	1	0	1	9	17
192	1	42	0	1	1	22	6.37	3.75	1.59	145	0.43	142	40.89	0.5	4.76	134	98	101	2.36	91	3.7	342	63.67	381	1.01	0.012	49	103	0.404851	1	1	1	9.5	1	2	1	7	4	2	0	1	2	0	1	0	67	67
193	0	58	0	0	1	22.9	4.94	3.35	1.22	213	0.24	123	44.3	5.85	4.64	178	134	160	2.75	175	5.08	585	31.21	369	0.66	0.132	50	109	0.276875	2	1	1	2.8	1	3	1	7	4	1	0	2	1	0	1	1	49	49
194	1	67	1	1	0	24.8	6.88	4.64	1.47	173	0.45	126	36.8	1.1	3.09	149	108	100	3.16	118	3.27	546	39.4	290	1.42	0.03	44	102	0.368	3	1	1	5.3	0	1	7	12	2	2	0	1	2	1	1	1	5	27
195	1	56	0	0	1	25.1	5.26	3.35	1.52	171	0.29	123	47.1	1.68	7.1	111	76	83	2.2	113	5.24	377	51.5	536	0.64	0.036	55	118	0.56747	1	0	0	3	1	3	0	20	1	0	0	1	1	0	0	0	67	67
196	1	43	1	1	1	23.4	4.3	2.29	1.6	179	0.31	151	47.6	2.03	3.89	113	76	127	1.43	112	5.16	256	64.25	779	0.44	0.043	56	115	0.374803	2	1	0	5.1	0	2	3	19	2	1	0	2	2	0	0	1	67	67
197	1	69	1	0	0	26.6	4.41	2.95	1.14	106	0.2	85	42.6	0.98	3.3	224	158	81	2.59	93	5.7	274	38.94	437	0.52	0.023	48	114	0.525926	4	0	0	2.5	0	1	0	7	1	0	0	1	1	1	0	0	65	65
198	0	72	0	1	1	23.1	8.59	6	0.58	306	0.55	110	39.5	3.02	4.57	191	158	131	10.34	528	1.05	3166	8.24	88	5.69	0.076	42	103	0.301527	4	1	1	5	1	3	6	6	2	2	0	1	1	0	0	1	12	26
199	1	76	0	1	1	22.9	4.86	2.4	1.83	186	0.46	127	41.3	1.33	4.5	188	143	114	1.31	102	3.98	244	51.61	722	0.6	0.032	50	105	0.362281	1	0	1	2.3	1	2	1	11	2	1	0	1	1	0	1	1	20	28
200	0	62	0	0	1	29.2	8.19	6.99	0.75	205	0.37	131	37.6	15.9	4.71	125	96	96	9.32	273	2.03	1911	18.02	118	3.45	0.423	41	111	0.391667	3	0	1	3.5	1	3	0	13	2	0	0	1	1	0	0	0	8	23
201	1	44	1	1	1	24	5.68	3.6	1.58	275	0.34	120	33.7	2.03	4.33	183	140	120	2.28	174	4.65	627	23.23	354	0.77	0.06	42	96	0.280833	4	1	1	5.1	1	1	14	22	4	2	0	3	2	0	1	1	14	21
202	0	62	0	1	1	29.2	3.76	2.01	1.07	145	0.27	124	43.3	2.65	4.71	125	96	96	1.88	136	3.96	272	39.62	673	0.51	0.061	49	120	0.451042	2	1	1	3.5	1	3	0	13	2	0	0	1	1	0	0	0	8	23
203	1	65	1	0	0	23.8	6.62	3.74	1.96	195	0.61	154	41.8	6.32	4.68	194	145	105	1.91	99	3.21	372	64.7	521	1.16	0.151	52	107	0.398095	0	1	1	5.9	0	1	7	21	2	2	0	1	2	1	1	0	16	26
204	0	40	0	0	1	20.5	7.17	5.28	1.35	206	0.41	141	48	0.5	5.08	181	133	83	3.91	153	3.29	806	44.35	252	1.6	0.01	55	110	0.578313	1	1	0	2.5	1	1	2	15	4	1	0	1	1	0	0	1	57	60
205	1	72	1	0	0	33.2	5.42	2.8	1.35	220	0.4	138	41.15	3.65	3.31	194	139	141	2.07	163	3.38	456	34.85	658	0.83	0.089	48	124	0.291844	3	0	0	3.1	1	1	0	16	1	0	0	1	1	1	0	0	9	65
206	1	56	1	0	1	23.4	6.61	3.48	2.15	158	0.67	141	41.4	0.5	4.63	188	142	105	1.62	73	3.21	256	79.43	599	1.08	0.012	52	106	0.394286	1	1	0	6.1	0	1	3	15	2	2	0	2	2	0	0	1	11	21
207	1	62	1	1	1	26.4	9.13	6.01	2.21	226	0.7	157	45.1	6.32	5.28	182	128	98	2.72	102	3.16	615	69.24	439	1.9	0.14	56	117	0.460204	0	0	0	4.4	0	2	0	26	1	0	0	1	1	0	0	0	67	67
208	1	64	1	1	1	21.7	5.32	3.21	1.54	209	0.32	143	51.36	0.95	4.78	153	112	78	2.08	136	4.81	436	54.12	534	0.67	0.018	59	118	0.658462	1	0	0	2.9	2	1	1	10	1	1	0	1	1	0	0	1	68	68
209	1	72	0	1	1	22	4.37	3.11	0.87	120	0.3	138	42	3.81	4.06	202	152	83	3.57	138	2.9	429	42.02	258	1.07	0.091	46	104	0.506024	3	0	0	2.9	0	1	0	26	1	0	0	1	1	0	1	0	68	68
210	1	42	0	0	1	22	6.37	3.75	1.59	145	0.43	142	40.89	0.5	4.76	134	98	101	2.36	91	3.7	342	63.67	381	1.01	0.012	49	103	0.404851	1	1	0	9.5	1	1	1	7	4	2	0	1	2	0	0	1	21	67
211	0	48	0	0	1	22.7	6.53	4.92	1.06	283	0.43	106	36.24	47	4.24	198	144	130	4.64	267	2.47	1314	14.39	177	2	1.297	42	97	0.278769	3	1	1	7.1	0	1	5	12	4	2	0	3	2	0	1	1	14	21
212	1	62	0	1	1	23.2	6.23	3.81	1.39	206	0.63	127	44.29	4.23	4.69	184	142	123	2.74	148	2.21	565	37.95	376	1.73	0.096	51	110	0.360081	1	1	1	6	2	1	0	5	4	0	0	2	1	0	0	0	16	31
213	1	73	1	1	0	24.7	3.07	1.84	0.96	164	0.21	123	42.6	3.02	3.1	207	154	141	1.92	171	4.57	314	30.67	548	0.4	0.071	47	110	0.302128	4	0	0	4.8	2	3	0	6	2	0	0	1	1	1	0	0	68	68
214	1	80	1	0	0	18.7	9.31	6.88	1.57	282	0.65	110	36.8	50.71	4.17	216	159	160	4.38	180	2.42	1236	22.54	157	2.85	1.378	45	90	0.23	2	1	1	9.2	0	2	0	18	3	0	0	2	1	1	0	0	68	68
215	1	42	1	0	1	23	6.69	3.33	2.57	276	0.52	151	50.4	0.85	4.44	158	114	75	1.3	107	4.94	358	70.86	896	0.67	0.017	63	119	0.672	1	0	0	3.9	1	1	3	12	2	1	0	1	1	0	1	1	6	12
216	1	60	1	1	0	24.7	8.05	5.04	2.05	509	0.56	123	35	5.3	5.29	187	133	161	2.46	248	3.66	1251	0	0	1.38		10	47	0	0	1	1	7	0	2	0	13	3	0	0	3	1	1	0	1	8	15
217	0	55	0	0	1	27.8	6.74	4.11	2.02	256	0.35	122	46.7	3.96	3.75	145	139	83	2.03	127	5.77	521	44.96	637	0.71	0.085	57	122	0.562651	1	0	0	2.4	1	3	0	11	1	0	0	1	1	0	0	0	68	68
218	1	37	1	1	1	29	9.21	6.53	1.96	165	0.54	151	48.5	8.8	2.88	168	126	138	3.33	84	3.63	550	86.99	423	1.8	0.181	58	127	0.351449	2	1	1	6	0	1	1	13	4	1	0	3	2	0	1	1	68	68
219	1	59	1	0	1	24.9	9.18	7.27	1.45	289	0.39	106	38.41	122.86	6.42	198	140	73	5.01	199	3.72	1449	20.43	191	1.96	3.199	46	104	0.526164	1	0	0	5.4	0	1	0	15	2	0	0	1	1	1	0	0	68	68
220	1	72	1	0	0	21.6	9.97	7.92	1.23	237	0.47	109	31.9	28.48	4.01	214	149	126	6.44	193	2.62	1526	18.05	107	3.03	0.893	38	88	0.253175	4	1	1	9.2	0	2	2	26	3	1	0	3	1	1	1	1	6	19
221	1	58	1	1	1	21.1	8.69	7.07	1.09	270	0.43	110	40	44.66	3.61	157	122	94	6.49	248	2.53	1751	0	0	2.79		5	40	0	4	1	1	6	0	3	2	10	3	2	0	3	2	0	1	1	12	12
222	1	61	1	0	1	24.5	7.06	4.53	1.98	226	0.47	177	40.7	6.88	3.19	213	157	125	2.29	114	4.21	517	63.11	436	1.08	0.169	51	107	0.3256	2	1	1	6.5	1	1	3	28	2	2	0	1	2	0	1	1	68	68
223	0	55	0	1	1	24.2	5.29	2.88	1.94	202	0.37	117	44	4.39	5.14	156	108	100	1.48	104	5.24	300	49.44	718	0.55	0.1	54	111	0.44	0	0	0	4.2	1	1	3	31	2	2	0	1	1	0	0	1	25	68
224	1	71	1	1	0	20.4	10.56	6.56	2.13	264	0.92	120	24.8	20.44	4.43	215	161	90	3.08	124	2.32	813	24.01	164	2.83	0.824	35	76	0.275556	1	1	0	8	0	1	0	9	2	0	0	1	1	1	1	0	16	16
225	0	41	0	0	1	28.6	8.62	3.75	3.18	360	0.47	144	48.5	48.5	5.24	176	138	90	1.18	113	6.77	425	61.69	1175	0.55	1	64	126	0.538889	0	0	1	2.8	1	1	0	7	1	0	0	2	1	0	0	0	20	69
226	1	59	1	1	1	21.2	8.65	6.83	0.99	273	0.44	113	38.5	20.97	4.32	183	139	118	6.9	276	2.25	1883	15.78	118	3.04	0.545	43	97	0.326271	3	1	1	5.1	0	1	1	1	3	1	0	1	2	0	0	0	14	22
227	1	70	1	1	0	23.5	4.96	3.05	1.3	152	0.45	125	30.4	17.34	4.7	168	121	137	2.35	117	2.89	357	32.5	305	1.06	0.57	37	90	0.221898	3	1	0	5.3	0	1	1	25	4	1	0	1	1	1	1	1	69	69
228	1	46	1	1	0	21.3	3.98	2.05	1.4	314	0.47	122	36.2	16.67	4.53	168	125	122	1.46	224	2.98	460	19.69	527	0.69	0.46	43	94	0.296721	2	1	1	16.1	1	2	0	17	3	0	0	2	1	1	1	1	69	69
229	0	66	0	0	1	24.3	11.4	9.02	2.05	229	0.2	119	45.1	24.37	4.79	196	154	141	4.4	112	10.25	1008	48.04	250	0.88	0.54	55	113	0.319858	0	0	1	3.4	2	2	5	19	2	2	0	1	1	0	1	0	18	26
230	1	46	1	1	1	20.8	6.3	4.66	1.11	275	0.4	118	42.2	9.84	2.99	213	151	222	4.2	248	2.78	1155	20.1	209	1.68	0.233	48	102	0.19009	4	0	0	4.2	0	2	2	23	4	1	0	3	1	0	0	1	59	62
231	1	53	1	0	0	20.6	6.64	3.93	2.01	201	0.5	126	44.8	6.96	5.44	222	162	113	1.96	100	4.02	393	56.45	471	0.98	0.155	55	106	0.39646	0	1	1	7.8	0	1	0	34	3	0	0	1	1	1	0	1	69	69
232	1	74	1	1	0	19	6.86	5.16	1.25	162	0.31	134	43.8	5.06	4.12	194	150	187	4.13	130	4.03	669	45.29	202	1.28	0.116	50	101	0.234225	2	1	0	2.2	1	1	0	2	1	0	0	1	1	1	0	0	12	12
233	1	66	0	1	1	23.4	8.79	6.27	1.33	230	0.58	141	44	16.13	5.37	193	133	133	4.71	173	2.29	1084	35.88	219	2.73	0.367	51	110	0.330827	1	0	0	4.5	0	1	1	14	2	1	0	1	1	0	0	1	42	47
234	0	62	0	0	1	25.8	6.37	4.38	1.36	215	0.5	126	40.1	9.85	3.92	179	138	95	3.22	158	2.72	692	31.96	321	1.61	0.246	47	109	0.422105	2	1	0	5.3	2	1	0	13	2	0	0	1	1	0	0	0	69	69
235	1	70	0	0	1	23.5	4.54	3.26	0.88	196	0.33	132	49.2	4.66	4.47	172	124	128	3.7	223	2.67	726	29.16	312	1.22	0.095	54	118	0.384375	3	0	0	4.7	0	1	1	12	2	1	0	1	1	0	0	0	69	69
236	1	44	1	1	1	24.1	7.18	4.53	2.15	190	0.36	155	48.6	0.21	5.42	182	136	108	2.11	88	5.97	400	85.24	556	0.76	0.004	59	118	0.45	0	1	0	5.3	0	1	0	18	2	0	0	1	1	0	0	0	69	69
237	1	57	1	0	1	23.9	5.41	3.3	1.42	193	0.47	126	43.5	4.84	5.11	178	138	98	2.32	136	3.02	449	40.33	447	1.09	0.111	51	110	0.443878	1	0	0	4.9	1	1	3	21	2	2	0	1	1	0	0	0	15	23
238	1	61	1	1	1	23.6	9.29	6.68	1.85	228	0.7	149	40	18.28	4.66	188	140	124	3.61	123	2.64	823	48.36	261	2.53	0.457	49	104	0.322581	0	1	0	5.6	0	1	3	15	3	2	0	1	2	0	1	1	7	18
239	1	71	1	0	0	23.5	5.01	2.75	1.61	206	0.26	105	40.5	6.18	4.56	188	145	111	1.71	128	6.19	352	33.24	557	0.44	0.153	49	105	0.364865	1	1	1	6.5	0	1	3	18	4	2	0	2	1	1	1	0	21	29
240	1	64	1	1	0	21.6	6.31	4.24	1.34	244	0.48	114	32.4	10.74	4.25	189	139	115	3.16	182	2.79	772	20.28	221	1.52	0.331	39	89	0.281739	4	1	1	9.2	0	1	2	23	3	2	0	2	2	1	1	0	11	18
241	0	64	0	1	1	22.1	4.72	2.41	1.67	157	0.47	135	44.2	5.16	5.01	179	137	121	1.44	94	3.55	227	63.47	676	0.68	0.117	53	108	0.365289	0	0	0	3	1	2	0	19	2	0	0	1	1	0	0	0	70	70
242	0	61	0	0	1	24.7	4.56	2.43	1.88	132	0.13	121	47.6	4.84	5.46	153	115	96	1.29	70	14.46	171	82.03	908	0.17	0.102	57	118	0.495833	0	0	0	3.4	1	1	7	20	2	2	0	1	1	0	0	1	5	35
243	1	72	1	1	0	21.9	4.79	3.37	0.88	207	0.39	133	42.6	4.4	4.69	190	150	110	3.83	235	2.26	793	24.09	244	1.49	0.103	47	105	0.387273	2	1	0	2.6	0	1	0	23	2	0	0	1	1	1	0	0	4	20
244	0	45	0	0	1	23.5	9.9	7.26	1.53	395	0.36	119	39.8	38.11	4.38	196	156	163	4.75	258	4.25	1874	18.35	197	1.71	0.958	47	104	0.244172	2	1	1	6.1	2	1	1	22	2	2	0	1	2	0	1	0	12	18
245	1	70	1	1	0	18.7	6.94	4.12	1.88	259	0.78	101	31.3	28.13	4.43	196	137	108	2.19	138	2.41	568	22.95	267	1.71	0.899	41	82	0.289815	3	1	1	6.4	1	1	5	17	3	2	0	1	1	1	1	1	5	15
246	1	70	1	0	0	20.4	7.67	5.28	1.49	181	0.48	132	44.5	7.84	5.26	206	160	126	3.54	121	3.1	641	48.36	257	1.7	0.176	52	105	0.353175	1	0	0	4.4	0	2	0	33	2	0	0	1	1	1	0	0	71	71
247	1	64	1	0	1	28.5	8.76	6.23	2.18	209	0.28	157	48.1	13.64	5.62	189	145	178	2.86	96	7.79	597	78.77	481	0.8	0.284	59	126	0.270225	0	0	0	4.5	0	2	0	12	2	0	0	1	1	0	1	0	16	61
248	1	57	0	0	1	23.9	9.37	2.95	1.44	187	0.8	113	45	5.71	156	180	229	60	2.05	130	1.8	383	39.16	525	1.64	0.127	52	112	0.75	2	0	0	2.9	0	1	7	11	1	2	0	1	1	0	1	0	56	56
249	0	55	0	1	1	27.9	4.54	5.14	1.64	284	0.35	158	37	5.6	196	176	247	51	3.13	173	4.69	890	33.76	330	1.1	0.151	45	108	0.72549	0	1	1	7.5	1	2	3	16	4	1	0	1	2	0	1	0	55	55
250	0	58	1	1	0	22.7	8.68	6.32	2.01	284	0.67	114	38	0.37	192	129	221	105	3.14	141	3	893	30.66	274	2.11	0.01	48	100	0.361905	0	1	1	8.2	1	3	10	16	4	2	0	1	2	1	0	0	32	32
251	0	62	0	0	1	22.7	4.54	5.29	2.89	176	0.35	133	47	5.51	217	143	196	97	1.83	61	8.26	322	102.64	582	0.64	0.117	61	113	0.484536	0	0	0	2.6	1	1	0	28	1	0	0	2	1	0	0	0	60	60
252	0	77	0	0	0	26.6	4.84	6.41	1.47	127	0.46	120	36	4.53	179	172	175	95	4.36	86	3.2	554	50	220	2.01	0.126	43	104	0.378947	2	1	1	10.2	0	2	9	16	4	2	0	2	1	0	1	1	66	66
253	0	72	1	1	0	32	7.37	2.07	2.17	298	0.62	157	37	0.28	235	135	180	70	0.95	137	3.5	284	42.3	1243	0.59	0.008	48	116	0.528571	0	1	1	8.3	1	3	3	30	4	1	0	2	1	1	1	1	57	57
254	0	67	0	0	1	17.8	7.95	3.03	1.14	109	0.4	136	37	7.82	179	152	186	105	2.66	96	2.85	290	52.63	248	1.06	0.211	43	89	0.352381	3	1	1	7.3	1	2	7	11	4	2	0	1	2	0	1	1	52	52
255	1	46	1	0	0	23.2	7.16	3.6	2.48	101	0.46	145	40	5.59	170	143	204	67	1.45	41	5.39	147	142.42	639	0.67	0.14	52	104	0.597015	1	1	1	9.8	1	1	4	19	4	1	0	1	2	1	1	1	66	66
256	1	56	0	0	1	16.4	6.99	3.43	2.22	160	0.43	143	43	6.29	203	149	192	65	1.55	72	5.16	247	85.32	455	0.66	0.146	54	95	0.661538	0	0	0	1.1	0	2	1	28	1	1	0	2	1	0	0	0	58	58
257	0	56	1	0	1	22.1	5.9	2.73	2.51	107	0.68	121	37	4.03	215	200	131	102	1.09	43	3.69	116	105.02	752	0.74	0.109	50	97	0.362745	0	0	0	2.7	1	1	2	23	1	1	0	1	1	0	0	0	50	50
258	0	61	0	0	1	30	8.92	4.17	1.52	197	0.65	141	46	6.37	155	129	226	40	2.74	130	2.34	540	50.04	502	1.78	0.138	54	125	1.15	2	1	1	9.6	1	1	1	18	4	1	0	1	2	0	1	1	49	49
259	1	74	0	1	0	28	9.32	6.39	2.61	210	0.54	154	43	7.22	233	196	117	102	2.45	80	4.83	514	82.3	492	1.32	0.168	56	117	0.421569	0	1	1	11.6	0	1	0	18	4	0	0	2	1	1	0	1	55	55
260	0	82	1	1	0	26.3	7.65	6.08	2.65	272	0.63	125	49	8.37	191	186	125	117	2.29	103	4.21	624	59.67	562	1.45	0.171	62	123	0.418803	0	1	1	6.2	1	1	1	23	3	1	0	2	1	1	0	1	58	58
261	1	76	0	1	0	22.3	5.71	4.72	1.37	101	0.39	128	49	3.36	193	102	234	107	3.45	74	3.51	348	85.08	317	1.34	0.069	56	115	0.457944	1	1	1	11.1	0	1	5	19	4	1	0	1	1	1	0	0	68	68
262	0	60	1	0	1	17.9	7.37	5.77	1.05	300	0.47	122	38	6.51	189	189	226	81	5.5	286	2.23	1649	16.23	124	2.58	0.171	43	91	0.469136	2	0	0	2.4	0	1	1	25	1	1	0	2	1	0	1	1	55	55
263	0	43	0	1	1	20.8	7.96	6	1.68	101	0.76	145	42	5.96	165	191	146	115	3.57	60	2.21	361	101.3	245	2.71	0.142	50	102	0.365217	1	0	0	3	1	1	9	25	1	2	0	2	1	0	0	1	66	66
264	1	57	1	0	1	23.7	6.71	3.03	2.03	237	0.51	122	40	2.58	158	126	139	112	1.49	117	3.98	354	41.8	635	0.76	0.065	50	105	0.357143	1	1	1	6.3	1	1	6	13	3	2	0	2	2	0	1	1	60	60
265	1	62	0	1	1	28.4	7.78	3.37	2.99	297	0.4	115	47	7.55	151	202	179	67	1.13	99	7.48	335	54.41	1186	0.45	0.161	62	124	0.701493	1	1	1	6.7	0	1	1	13	3	1	0	1	2	0	0	1	61	61
266	0	69	0	1	0	29.2	7.93	5.13	1.83	246	0.65	120	42	2.2	168	175	200	74	2.8	134	2.82	690	37.49	438	1.82	0.052	51	118	0.567568	1	1	1	9.1	1	3	8	16	4	2	0	1	2	1	0	0	49	49
267	1	71	0	1	0	26.8	9.21	3.15	1.81	225	0.67	147	50	5.82	164	176	225	98	1.74	124	2.7	392	59.13	771	1.17	0.116	59	125	0.510204	1	1	1	11.2	1	1	6	27	4	2	0	2	1	1	1	1	61	61
268	0	47	0	1	1	24	9.13	2.83	2.68	221	0.64	143	50	0.68	175	126	131	83	1.06	82	4.19	233	86.71	1137	0.68	0.014	63	120	0.60241	1	1	1	6.1	0	1	10	18	3	2	0	2	2	0	0	0	59	59
269	1	69	0	0	0	25.5	6.02	6.47	1.11	211	0.42	123	38	9.27	230	186	185	55	5.83	190	2.64	1230	24.59	166	2.45	0.244	44	105	0.690909	2	1	1	8.1	0	1	9	12	4	2	0	1	2	0	1	1	49	49
270	0	57	0	1	1	32.5	8.95	5.89	1.92	195	0.4	111	36	4.77	239	159	210	46	3.07	102	4.8	598	39.35	381	1.23	0.133	46	115	0.782609	0	1	1	10.1	1	2	9	24	4	2	0	2	2	0	0	1	51	51
271	0	63	1	0	1	22.7	9.68	2.29	1.58	102	0.37	145	47	7.9	221	205	236	104	1.45	65	4.27	148	105.57	735	0.54	0.168	55	113	0.451923	1	0	0	2.7	1	1	2	24	1	1	0	2	1	0	1	1	34	68
272	0	62	1	1	0	26.6	5.28	5.13	1.62	280	0.8	120	39	4.99	207	164	144	73	3.17	173	2.03	887	27.08	327	2.53	0.128	47	108	0.534247	0	1	1	8	0	1	6	22	4	2	0	2	2	1	1	0	57	57
273	0	65	1	0	0	27.5	8.39	5.97	2.52	180	0.57	149	40	5.9	226	178	170	80	2.37	71	4.42	426	83.44	464	1.35	0.148	53	112	0.5	0	0	0	3	0	3	3	23	1	1	0	1	1	1	0	0	59	59
274	0	44	0	1	1	21.1	5.01	6.59	2.46	286	0.49	157	48	4.78	242	102	109	101	2.68	116	5.02	766	64.82	378	1.31	0.1	60	111	0.475248	0	1	1	14.5	1	2	0	27	4	0	0	1	1	0	1	1	49	49
275	0	68	0	1	1	28.3	5.62	4.21	1.26	255	0.23	151	45	6.29	202	132	140	56	3.34	202	5.48	852	33.58	380	0.77	0.14	51	121	0.803571	1	0	0	4.5	0	1	5	10	2	1	0	1	1	0	1	1	50	50
276	0	65	0	1	0	23.9	4.66	2.02	2.28	184	0.41	110	36	9.49	187	147	242	47	0.89	81	5.56	163	49.07	970	0.36	0.264	47	99	0.765957	0	1	1	11.9	0	1	8	25	4	2	0	2	2	1	0	1	71	71
277	0	58	0	1	1	27.6	4.43	5.86	1.09	208	0.46	146	42	7.63	172	135	235	106	5.38	191	2.37	1118	32.13	215	2.47	0.182	47	115	0.396226	3	1	1	12.4	1	1	2	11	4	1	0	2	2	0	0	0	49	49
278	0	62	1	1	1	21.5	5.01	5.71	2.23	195	0.54	144	42	0.16	238	133	131	119	2.56	87	4.13	499	69.16	353	1.38	0.004	53	103	0.352941	0	0	0	1.8	2	2	6	28	1	2	0	2	1	0	1	1	55	55
279	0	62	0	0	1	31.3	7.75	4.2	1.24	156	0.58	120	49	8.64	219	172	236	107	3.39	126	2.14	528	46.74	452	1.96	0.176	55	132	0.457944	1	1	1	8	0	1	4	13	4	1	0	2	2	0	0	1	56	56
280	0	77	1	1	0	18.9	7.83	3.5	2.44	138	0.71	131	39	3.83	170	142	237	115	1.43	57	3.44	198	90.33	514	1.02	0.098	51	94	0.33913	1	0	0	1.3	0	3	8	30	1	2	0	1	1	1	1	1	61	61
281	0	59	1	0	0	16.9	8.01	4.72	2.61	190	0.33	130	40	4.39	238	190	140	65	1.81	73	7.91	344	71.43	374	0.6	0.11	53	92	0.615385	0	1	1	8.7	1	1	7	20	4	2	0	2	2	1	0	1	71	71
282	1	63	1	1	0	26.9	4.55	3.35	2.53	108	0.66	149	42	3.68	225	127	208	119	1.32	43	3.83	143	146.6	854	0.87	0.088	55	114	0.352941	0	1	1	10.7	0	2	3	29	4	1	0	1	2	1	0	1	55	55
283	0	73	0	1	1	22.7	5.71	3.97	2.17	208	0.75	113	40	1.39	161	165	124	49	1.83	96	2.89	381	47.16	497	1.37	0.035	51	103	0.816327	1	0	1	6.3	0	1	1	12	3	1	0	2	1	0	1	1	66	66
284	0	55	0	1	1	30.5	4.94	2.26	1.48	111	0.79	136	47	8.31	228	187	208	80	1.53	75	1.87	170	85.23	938	1.21	0.177	54	128	0.5875	1	1	1	8.5	1	1	10	28	4	2	0	2	2	0	1	1	62	62
285	0	81	1	1	0	30.5	9.02	6.12	1.86	163	0.57	121	43	1.72	232	173	195	43	3.29	88	3.26	536	59.37	398	1.88	0.04	52	122	1	0	1	1	12.8	0	3	5	16	4	1	0	2	1	1	0	1	51	51
286	0	62	1	1	0	19	9.07	6.56	2.37	163	0.77	141	49	6.16	244	140	246	99	2.77	69	3.08	451	100.46	337	2.13	0.126	61	109	0.494949	0	1	1	9.6	1	1	9	19	4	2	0	2	2	1	0	0	55	55
287	0	80	1	1	0	19.9	6.28	5.62	2.66	173	0.3	142	48	6.38	245	185	154	43	2.11	65	8.87	366	104.8	453	0.63	0.133	61	109	1.11628	0	0	0	4.9	0	1	0	11	2	0	0	2	1	1	0	1	71	71
288	0	47	1	0	0	30.1	8.09	2.72	1.32	124	0.38	143	42	2.09	161	128	185	59	2.06	94	3.47	256	63.93	613	0.78	0.05	49	120	0.711864	2	1	1	8.1	1	3	9	10	4	2	0	1	2	0	1	1	68	68
289	1	53	0	1	1	16.7	8.95	2.87	1.84	280	0.33	123	44	2.31	232	128	232	76	1.56	152	5.58	437	35.56	472	0.51	0.053	53	97	0.578947	0	1	1	8.4	1	1	8	18	4	2	0	1	2	1	0	1	54	54
290	0	50	0	0	1	24.4	6.67	5.73	2.91	267	0.63	144	38	6.94	246	130	200	82	1.97	92	4.62	526	59.64	472	1.24	0.183	53	103	0.463415	0	1	1	7.1	1	2	6	17	4	2	0	1	2	0	1	1	55	55
291	1	64	1	1	0	22.5	4.47	5.18	2.64	139	0.36	139	48	9.32	180	193	143	59	1.96	53	7.33	273	126.72	551	0.71	0.194	61	114	0.813559	0	1	1	8	1	2	10	14	4	2	0	1	2	1	0	0	65	65
292	0	41	0	1	1	31.2	6.04	4.91	2.3	278	0.55	115	50	3.18	201	192	115	83	2.13	121	4.18	593	47.57	731	1.17	0.064	62	134	0.60241	0	1	1	7.5	0	1	0	14	4	0	0	1	1	0	1	1	9	21
293	0	81	0	1	1	24.9	7.41	6.16	2.48	184	0.29	152	50	8.16	219	176	158	70	2.48	74	8.55	457	102.43	502	0.72	0.163	62	122	0.714286	0	1	1	7.7	1	2	4	10	4	1	0	2	1	0	1	1	11	30
294	0	74	0	1	1	26.4	8.08	5.6	2.3	215	0.56	159	43	1.27	236	122	159	108	2.43	93	4.11	523	73.14	467	1.36	0.03	55	114	0.398148	0	0	0	1.2	0	1	5	18	1	1	0	1	1	0	0	1	71	71
295	0	69	1	1	0	25.6	5.96	3.06	1.45	127	0.26	138	47	3.08	241	143	204	84	2.11	88	5.58	268	74.05	570	0.55	0.066	54	119	0.559524	1	1	1	7	1	1	8	26	3	2	0	2	2	1	1	1	52	52
296	1	55	1	1	0	21.6	5.47	4.71	1.79	158	0.64	158	40	8.18	178	105	112	93	2.63	88	2.8	416	71.6	328	1.68	0.205	49	101	0.430108	1	1	1	8.5	1	3	6	18	4	2	0	1	2	1	1	1	69	69
297	0	57	0	0	1	25.3	7.58	2.34	2.59	154	0.32	146	40	2.07	183	175	230	93	0.9	59	8.09	139	98.22	1119	0.29	0.052	53	107	0.430108	0	0	0	2.4	1	1	0	18	1	0	0	1	1	0	1	0	66	66
298	0	60	0	0	1	22.3	8.75	5.01	2.86	233	0.25	119	42	8.95	223	195	177	40	1.75	81	11.44	408	61.35	535	0.44	0.213	56	105	1.05	0	0	0	4.8	1	1	10	10	2	2	0	1	1	0	0	0	55	55
299	0	48	0	1	1	26.2	6.65	2.83	1.02	193	0.42	142	47	2.02	184	106	209	112	2.77	189	2.43	535	35.27	443	1.17	0.043	52	120	0.419643	2	1	1	8.5	1	2	0	17	4	0	0	1	1	0	1	1	70	70
300	0	78	0	1	1	17.4	5.54	5.31	1.35	260	0.53	157	48	7.59	152	181	205	99	3.93	193	2.55	1023	39.13	213	2.08	0.158	55	104	0.484848	2	1	1	6.7	1	1	8	26	3	2	0	2	1	0	1	0	68	68
301	1	70	1	0	0	20.7	7.37	4.36	2.24	298	0.47	143	49	4.26	228	149	128	105	1.95	133	4.77	580	52.67	521	0.91	0.087	60	112	0.466667	0	0	0	4.7	0	1	6	14	2	2	0	1	1	1	1	1	64	64
302	0	63	0	1	1	26.9	6.67	6.24	1.86	230	0.29	144	43	6.12	240	142	172	87	3.35	124	6.41	772	50.07	345	0.97	0.142	52	115	0.494253	0	0	0	1.2	1	1	3	22	1	1	0	2	1	0	1	1	55	55
303	1	68	0	1	1	24.9	5.96	6.88	1.07	131	0.25	129	39	4.18	200	120	198	113	6.43	122	4.28	842	41.09	151	1.61	0.107	44	105	0.345133	2	0	0	1.6	1	1	1	18	1	1	0	2	1	0	1	1	12	33
304	1	60	1	0	1	25.2	7.21	5.78	1.09	270	0.31	127	40	8.19	207	153	132	60	5.3	248	3.52	1432	20.51	190	1.64	0.205	45	107	0.666667	2	0	0	4.7	1	1	8	27	2	2	0	2	1	0	0	1	56	56
305	1	67	1	1	0	28.8	8.05	6.89	2.1	183	0.66	139	37	2.29	209	188	184	87	3.28	87	3.18	600	59.02	325	2.17	0.062	48	110	0.425287	0	1	1	7.6	2	2	1	23	4	1	0	2	2	1	1	1	69	69
306	1	74	0	0	1	25.3	8.1	2.82	1.62	132	0.56	145	50	1.27	249	115	220	66	1.74	81	2.89	230	88.98	727	0.97	0.025	58	122	0.757576	0	0	0	2	0	1	9	30	1	2	0	1	1	0	1	1	32	49
307	1	61	1	1	0	22.9	4.03	5.94	1.35	257	0.64	135	43	6.5	232	177	106	66	4.4	190	2.11	1131	30.49	224	2.82	0.151	50	108	0.651515	1	1	1	8.7	1	1	5	28	4	1	0	1	2	1	1	1	68	68
308	0	49	0	1	1	26.3	5.6	3.29	2.9	250	0.8	127	40	6.87	174	153	242	116	1.13	86	3.63	284	58.93	927	0.91	0.172	55	109	0.344828	1	0	0	4.3	1	1	1	20	2	1	0	2	1	0	1	1	12	35
309	0	76	0	1	1	28.8	6.9	5.73	2.23	118	0.24	116	49	5.3	224	197	172	102	2.57	53	9.29	303	107.42	549	0.62	0.108	60	127	0.480392	0	1	1	7.3	0	1	8	18	4	2	0	2	1	0	1	0	49	49
310	1	65	1	1	0	27.1	4.42	4.59	1.8	286	0.3	157	43	4.1	195	185	213	61	2.55	159	6	729	42.49	456	0.77	0.095	52	115	0.704918	0	1	1	8.7	1	2	6	16	4	2	0	1	2	1	0	1	71	71
311	0	40	1	0	1	26.4	6.12	5.93	1.34	154	0.41	118	46	3.65	154	186	247	108	4.43	115	3.27	682	47.23	274	1.81	0.079	53	118	0.425926	2	0	0	4.9	0	1	3	20	2	1	0	2	1	0	0	1	48	48
312	1	47	0	1	1	27.3	8.39	5.73	2.66	221	0.4	155	49	5.98	238	198	200	46	2.15	83	6.65	476	91.41	622	0.86	0.122	62	125	1.06522	0	0	0	4.7	0	1	8	25	2	2	0	1	1	0	1	1	51	51
313	1	59	0	1	1	28.3	6.93	6.35	2.34	199	0.49	111	39	0.39	220	141	150	97	2.71	85	4.78	540	50.9	406	1.33	0.01	51	112	0.402062	0	1	1	7.1	0	1	8	14	4	2	0	1	2	0	0	0	6	24
314	0	70	0	1	1	32	8.58	6.09	2.04	271	0.72	141	47	5.3	189	166	234	85	2.99	133	2.83	809	49.89	504	2.15	0.113	57	131	0.552941	0	0	0	4.4	0	1	10	14	2	2	0	2	1	0	1	1	53	53
315	0	60	1	0	1	22.3	5.63	6.02	2.05	187	0.63	140	47	4.12	229	137	164	51	2.94	91	3.25	549	72.13	357	1.85	0.088	57	112	0.921569	0	1	1	6.3	1	1	1	22	3	1	0	2	2	0	1	1	71	71
316	0	71	0	1	1	25.9	8.43	4.61	2.73	159	0.29	132	41	8.76	200	114	232	74	1.69	58	9.41	268	92.92	628	0.49	0.214	55	110	0.554054	0	0	0	4.6	0	1	3	24	2	1	0	1	1	0	0	1	57	57
317	0	62	0	1	1	23.2	5.26	2.93	2.79	123	0.55	147	42	2.41	222	163	242	77	1.05	44	5.07	129	140.04	929	0.58	0.057	56	107	0.545455	0	1	1	8.9	1	1	1	25	4	1	0	1	2	0	0	1	59	59
318	0	60	0	1	1	22	4.47	4.24	2.63	255	0.7	151	42	3.22	154	132	179	111	1.61	97	3.76	411	65.41	573	1.13	0.077	55	104	0.378378	1	1	1	7.2	1	2	3	28	4	1	0	2	2	0	0	1	52	52
319	0	62	0	1	1	30.4	7.51	3.27	2.45	127	0.59	143	45	2.93	223	186	171	41	1.33	52	4.15	170	124.14	1026	0.79	0.065	57	125	1.09756	0	1	1	9	1	1	7	13	4	2	0	2	2	0	0	1	6	66
320	1	55	1	1	1	26.7	4.51	6.13	2.29	256	0.5	123	42	7.38	159	184	154	71	2.68	112	4.58	685	46.21	419	1.34	0.176	53	113	0.591549	1	0	0	2.9	1	1	2	19	1	1	0	1	1	0	0	1	62	62
321	1	59	1	1	1	28.6	5.03	2.85	1.37	273	0.23	124	37	4.12	206	172	151	61	2.08	199	5.96	568	23.02	509	0.48	0.111	44	109	0.606557	1	1	1	6.8	0	1	6	25	3	2	0	2	2	0	1	0	59	59
322	1	71	1	1	0	18.5	7.74	4.37	1.25	153	0.3	147	45	2.31	198	167	106	47	3.5	122	4.17	535	54.04	238	1.05	0.051	51	102	0.957447	1	1	1	8.4	1	2	3	25	4	1	0	2	1	1	0	1	62	62
323	0	62	0	1	1	28.6	6.86	3.28	2.68	272	0.33	121	39	9.03	226	143	207	58	1.22	101	8.12	333	46.5	911	0.4	0.232	52	112	0.672414	0	1	1	9.2	1	2	7	26	4	2	0	1	2	0	1	1	57	57
324	1	52	0	1	1	24	9.63	3.25	2.41	168	0.42	148	47	4.67	210	153	243	83	1.35	70	5.74	227	99.79	837	0.57	0.099	59	115	0.566265	0	1	1	8.9	1	2	6	13	4	2	0	1	2	0	0	0	52	52
325	0	65	0	1	1	29.8	4.02	2.79	2.31	164	0.55	136	44	3.9	229	128	248	51	1.21	71	4.2	198	84.29	1084	0.66	0.089	56	122	0.862745	0	0	0	1.3	1	2	4	24	1	1	0	1	1	0	0	0	24	35
326	0	82	0	1	1	32.5	9.76	6.78	1.55	149	0.31	115	45	8.75	175	189	184	115	4.37	96	5	652	53.83	334	1.36	0.194	53	129	0.391304	2	1	1	7.9	1	1	7	26	4	2	0	1	1	0	1	0	63	63
327	0	64	1	1	0	24.3	6.94	4.99	2.12	267	0.36	139	41	6.04	195	196	216	64	2.35	126	5.89	628	45.25	423	0.85	0.147	52	107	0.640625	0	1	1	7.6	0	1	5	28	4	1	0	1	2	1	1	1	54	54
328	0	59	0	1	1	16.4	4.65	5.35	2.52	268	0.42	144	43	4.82	220	160	112	52	2.12	106	6	569	58.22	332	0.89	0.112	56	95	0.826923	0	1	1	7.4	1	1	5	22	4	1	0	1	2	0	1	1	8	49
329	0	65	0	0	1	24.3	7.9	2.29	1.54	180	0.3	117	37	8.13	221	161	183	109	1.49	117	5.13	268	37.04	606	0.45	0.22	45	101	0.33945	1	0	0	1.9	1	1	5	12	1	1	0	1	1	0	1	1	57	57
330	0	52	0	0	1	25.3	5.36	2.42	2.46	180	0.51	141	40	1.9	249	197	205	105	0.98	73	4.82	177	77.08	1029	0.5	0.048	52	108	0.380952	0	1	1	8.6	0	2	3	27	4	1	0	1	2	0	1	1	59	59
331	1	70	0	1	0	21.6	5.8	4.88	1.07	141	0.48	154	35	9.87	157	185	213	110	4.56	132	2.23	643	40.9	165	2.19	0.282	40	93	0.318182	3	1	1	9.4	1	3	2	13	4	1	0	2	1	1	1	1	60	60
332	1	78	1	1	0	20.6	6.02	3.98	1.35	233	0.46	96	36.8	4.26	2.11	215	165	78	2.95	173	2.93	687	20.47	257	1.36	0.116	44	94	0.471795	4	1	1	5.4	0	1	0	14	2	0	0	1	1	1	0	0	7	41
333	1	82	0	1	1	21.3	5.25	3.66	1.15	232	0.35	124	41.6	1.62	5.5	203	158	84	3.18	202	3.29	738	25.57	278	1.11	0.039	47	102	0.495238	2	1	0	5.7	1	1	0	9	2	0	0	1	1	0	0	1	45	45
334	1	63	0	0	1	28.4	3.41	1.78	1.36	178	0.17	159	44.8	5.26	4.51	143	115	102	1.31	131	8	233	54.42	972	0.22	0.117	52	121	0.439216	2	0	0	1.1	1	2	15	24	1	2	0	1	1	0	0	0	39	39
335	0	58	0	1	1	26.6	5.33	3.84	1.23	115	0.24	127	45.3	2.52	4.76	201	157	96	3.12	93	5.13	359	61.53	386	0.75	0.056	51	118	0.471875	1	0	1	3.5	1	1	6	12	2	2	0	1	1	0	1	0	8	44
336	1	56	1	1	1	22.5	9.43	7.67	1.26	382	0.38	101	32.7	112.95	4.56	215	167	162	6.09	303	3.32	2325	10.89	121	2.31	3.454	39	91	0.201852	4	1	1	3.7	1	1	9	14	2	2	0	1	1	0	0	1	6	10
337	1	60	1	0	1	23.6	5.83	4.61	0.86	74	0.33	159	51.4	0.49	3.91	192	161	131	5.36	86	2.61	397	94.98	227	1.77	0.01	56	121	0.392366	3	0	0	1.3	1	1	0	25	1	0	0	1	1	0	0	0	47	47
338	1	51	1	1	1	21.2	6.33	4.01	1.9	242	0.32	140	47.9	5.33	5.38	169	126	103	2.11	127	5.94	511	52.65	482	0.68	0.111	57	112	0.465049	0	0	1	4.1	1	1	0	26	2	0	0	1	1	0	0	0	13	18
339	1	62	0	1	1	25	6.49	4.66	1.29	207	0.42	146	52	2.2	5.39	201	110	146	3.61	160	3.07	748	47.31	360	1.52	0.042	58	125	0.356164	1	0	1	6.5	0	2	0	12	1	0	0	1	1	0	0	0	47	47
340	0	57	0	1	1	23.7	3.93	2.19	1.35	205	0.28	128	39.3	5.02	4.61	189	159	91	1.62	152	4.82	333	33.13	575	0.45	0.128	46	104	0.431868	2	0	0	3.8	1	1	4	12	2	2	0	1	1	0	1	1	46	46
341	1	63	1	1	1	23.7	5.21	3.84	1.04	75	0.26	134	46.1	0.49	4.92	204	162	76	3.69	72	4	277	85.66	296	0.96	0.011	51	114	0.606579	2	0	0	2.3	0	1	0	20	1	0	0	1	1	0	1	0	46	46
342	1	65	1	1	0	23	4.15	2.25	1.22	60	0.46	113	36.5	6.33	4.22	145	112	93	1.84	49	2.65	111	83.86	456	0.85	0.173	43	98	0.392473	2	0	1	2.5	1	1	0	17	1	0	0	1	1	1	0	0	31	46
343	1	59	0	1	1	24	4.75	2.53	1.71	177	0.32	147	47.6	12.3	3.76	228	183	109	1.48	104	5.34	262	67.6	772	0.47	0.258	56	116	0.436697	1	0	0	2.3	0	1	0	20	1	0	0	1	1	0	0	0	46	46
344	1	70	1	0	0	23.8	8.18	5.06	2.1	218	0.47	137	40.7	6.33	4.7	191	142	112	2.41	104	4.47	525	53.71	402	1.13	0.156	51	106	0.363393	0	1	0	4	0	1	1	22	2	1	0	1	1	1	1	0	13	23
345	0	64	0	0	1	21.9	7.61	5.91	0.7	147	0.48	104	34.3	9.07	4.15	198	145	124	8.44	210	1.46	1241	16.99	89	4.05	0.264	38	93	0.276613	6	1	1	7	1	1	2	24	3	1	0	2	2	0	0	0	13	20
346	1	66	1	0	0	27.9	7	4.75	1.58	117	0.47	121	38	6.33	4.92	160	108	91	3.01	74	3.36	352	62.09	353	1.41	0.167	46	109	0.417582	1	0	0	2.3	0	1	0	17	1	0	0	1	1	1	0	0	45	45
347	1	71	1	0	0	23.1	6.87	4.53	1.64	148	0.44	121	42.4	5.26	4.62	185	140	111	2.76	90	3.73	409	56.85	354	1.22	0.124	51	107	0.381982	1	1	0	3	0	1	0	25	4	0	0	2	1	1	0	0	16	26
348	1	62	1	0	0	28.7	10.29	7.77	1.56	247	0.47	137	44.9	8.4	4.5	206	152	134	4.98	158	3.32	1230	38.85	258	2.34	0.187	53	121	0.335075	2	1	1	9.3	1	1	6	31	2	2	0	3	2	1	0	1	45	45
349	1	74	0	1	1	19.6	4.56	3.47	0.47	121	0.33	160	47.6	0.49	5.24	156	126	72	7.38	257	1.42	893	29.58	126	2.44	0.01	50	108	0.661111	3	1	0	5.3	0	1	0	6	2	0	0	1	1	0	0	1	12	34
350	0	61	0	1	1	28.4	8.73	5.79	1.92	256	0.81	106	35.6	6.33	4.06	182	132	88	3.02	133	2.37	772	28.3	336	2.44	0.178	45	107	0.404545	1	0	1	2.3	1	1	0	19	2	0	0	1	1	0	0	0	44	48
351	1	59	1	1	1	26.1	5.22	2.27	2.47	390	0.32	142	38.5	8.2	4.29	135	101	62	0.92	158	7.72	358	34.62	1095	0.29	0.213	51	107	0.620968	1	0	0	4.2	0	1	1	14	2	1	0	3	1	0	1	1	9	38
352	0	56	0	1	1	24.5	3	1.59	1.18	179	0.15	119	44.8	6.33	5.53	261	237	66	1.35	152	7.87	241	35.14	814	0.2	0.141	51	113	0.678788	2	0	1	2.1	1	1	0	10	1	0	0	1	1	0	0	0	45	45
353	1	56	1	0	0	26.7	6.85	4.87	1.51	274	0.34	146	44.4	7.68	3.81	240	186	80	3.23	181	4.44	884	35.72	368	1.1	0.173	52	117	0.555	2	1	1	7.6	0	1	2	25	3	1	0	1	2	0	1	1	8	39
354	1	67	1	1	0	23.2	10.62	8.63	1.48	150	0.46	137	41.3	10.88	5	206	154	116	5.83	101	3.22	875	55.83	164	2.68	0.263	49	106	0.356034	1	1	0	4.6	0	2	2	35	4	2	0	1	1	1	1	0	13	23
355	0	67	0	0	1	27	4.72	2.58	1.71	164	0.29	124	39.9	3.2	3.51	187	145	119	1.51	96	5.9	247	51.59	714	0.44	0.08	48	111	0.335294	2	1	0	3.7	1	2	7	16	1	2	0	1	1	0	0	0	29	38
356	1	75	1	1	0	20.8	5.6	3.77	1.16	161	0.47	164	44.2	5.02	5.14	224	171	115	3.25	139	2.47	523	52.23	282	1.53	0.114	50	105	0.384348	2	0	1	2	0	1	0	5	2	0	0	1	1	1	0	0	49	49
357	1	49	1	1	1	22.4	6.81	4.94	1.44	192	0.35	139	45.6	0.49	7.57	192	148	99	3.43	133	4.11	659	47.54	297	1.2	0.011	53	110	0.460606	1	0	1	2.8	0	1	0	10	2	0	0	1	1	0	0	1	51	51
358	1	72	1	0	0	23.1	7.38	5.16	2.27	136	8.3	144	38.1	28.94	4.47	264	215	142	2.27	60	0.27	309	91.57	388	18.87	0.76	49	101	0.26831	1	1	0	5.4	0	1	1	32	3	1	0	1	1	1	1	0	5	23
359	0	53	0	1	1	25.8	5.87	4.4	1.24	212	0.19	143	47.3	0.5	5	185	150	98	3.55	171	6.53	752	39.56	344	0.67	0.011	54	119	0.482653	1	0	1	2.8	1	2	0	13	1	0	0	1	1	0	0	0	51	51
360	1	70	1	1	0	23.4	6.38	4.22	1.19	190	0.31	145	41.7	5.3	3.97	247	184	88	3.55	160	3.84	674	37.87	276	1.1	0.127	48	107	0.473864	3	0	0	5.5	0	1	0	23	3	0	0	1	1	1	1	0	36	36
361	1	41	1	1	0	22.1	7.61	4.55	2.32	170	0.56	158	46.7	3.6	4.2	274	197	105	1.96	73	4.14	333	100.7	527	1.1	0.077	58	112	0.444762	1	1	1	7.8	0	2	1	29	2	1	0	1	2	1	1	0	52	52
362	1	49	1	1	1	24.2	8.81	6.33	1.81	237	0.5	162	44.6	0.5	5.02	150	122	118	3.5	131	3.62	829	55.18	309	1.75	0.011	54	112	0.377966	0	1	0	5.4	0	1	0	19	2	0	0	1	1	0	0	0	54	54
363	1	44	1	1	0	26.9	10.2	8.87	0.64	150	0.62	104	44.3	33.3	3.64	156	121	128	13.86	234	1.03	2079	19.66	86	8.59	0.752	48	117	0.346094	4	1	1	8.7	0	1	2	8	3	2	0	3	2	1	1	1	4	60
364	1	70	1	1	0	29.1	7.4	5.6	1.52	156	0.21	144	50.9	5.47	4.43	196	142	118	3.68	103	7.24	575	71.42	401	0.77	0.107	59	131	0.431356	2	0	0	4.9	0	2	0	17	2	0	0	1	1	1	0	0	54	54
365	1	70	1	0	0	22.2	8.25	6.71	0.63	240	0.71	113	34.9	96.78	4.26	189	148	131	10.65	381	0.89	2556	10.35	73	7.56	2.773	38	94	0.266412	6	1	0	5	1	1	1	19	2	1	0	1	1	1	0	0	13	18
366	1	64	1	0	1	22.2	8.07	4.84	2.47	228	0.62	132	43.2	1.11	5.61	177	134	153	1.96	92	3.98	447	61.78	488	1.21	0.026	56	106	0.282353	0	0	1	4.7	2	1	4	24	2	2	0	1	1	0	0	0	5	33
367	1	73	1	1	0	20	6.87	5.02	1.32	245	0.43	141	42.7	4.07	4.27	287	226	109	3.8	186	3.07	932	32.44	225	1.64	0.095	49	101	0.391743	2	1	1	7.5	0	1	0	15	2	0	0	1	1	1	0	1	56	56
368	0	69	0	0	1	26.1	7.25	5.63	0.99	165	0.41	125	45.7	1.55	5.49	191	149	147	5.69	167	2.41	938	34.28	210	2.33	0.034	51	118	0.310884	2	0	0	2.6	1	2	0	32	1	0	0	1	1	0	0	0	56	56
369	0	63	0	1	1	23.7	15.2	13.06	1.17	135	0.97	118	36	48.55	4.04	177	143	57	11.16	115	1.21	1507	36.82	77	10.83	1.349	42	99	0.631579	3	0	0	3.1	1	1	1	13	2	1	0	1	1	0	1	1	19	61
370	1	64	1	0	1	22.5	11.41	8.83	1.75	363	0.47	124	39.8	49.23	4.92	192	161	115	5.05	207	3.72	1832	23.79	177	2.37	1.237	49	102	0.346087	0	0	0	2.8	0	1	0	8	1	0	0	1	1	0	0	0	12	12
371	1	71	0	0	1	19.1	6.96	4.73	1.51	192	0.42	131	42	2.25	4.78	213	155	118	3.13	127	3.6	601	43.27	256	1.32	0.054	50	99	0.355932	1	1	0	5.5	1	1	1	49	2	1	0	1	1	0	0	0	16	16
372	0	65	0	1	1	23.7	6.41	3.54	2.33	176	0.38	140	41.6	6.2	9.08	181	117	138	1.52	76	6.13	267	77.1	650	0.58	0.149	53	107	0.301449	0	0	1	3.6	1	1	2	21	2	2	0	1	1	0	1	1	24	24
373	1	70	1	1	0	17.3	5.76	3.05	2.18	334	0.32	119	39.1	2.26	4.87	174	149	86	1.4	153	6.81	467	30.37	484	0.45	0.058	50	91	0.454651	0	0	0	2.5	1	1	0	21	1	0	0	1	1	1	0	0	12	12
374	1	41	1	1	1	25.1	6.77	4.78	1.69	231	0.18	153	45.7	0.94	7.52	182	139	123	2.83	137	9.39	653	51.15	406	0.51	0.021	54	116	0.371545	0	1	1	5.5	0	1	1	14	4	2	0	1	2	0	0	1	20	20
375	0	62	0	0	1	21.6	4.73	3.02	1.37	159	0.26	151	44.5	5.3	5.24	200	168	110	2.2	116	5.27	350	57.9	437	0.57	0.119	51	107	0.404545	1	0	0	2.9	1	2	0	17	1	0	0	1	1	0	0	0	57	57
376	1	69	1	1	0	24.4	5.01	3.08	1.39	95	0.38	132	44.1	5	4.38	177	135	74	2.22	68	3.66	211	85.17	487	0.84	0.113	51	112	0.595946	2	1	1	8.7	0	1	0	16	4	0	0	1	1	1	0	1	46	46
377	1	61	1	1	1	24	6.93	4.64	1.72	200	0.44	154	45.6	0.6	4.99	179	147	95	2.7	116	3.91	540	60.39	406	1.19	0.013	54	113	0.48	0	1	1	5.2	0	1	0	16	2	0	0	1	1	0	0	1	8	46
378	1	59	1	1	1	18.4	7.28	3.55	3.06	120	0.47	158	41.7	3	3.8	271	187	227	1.16	39	6.51	139	168.01	660	0.55	0.072	57	97	0.1837	1	1	1	6	1	1	0	33	2	0	0	1	1	0	0	1	38	39
379	1	76	1	0	0	22.3	4.11	2.66	0.96	146	0.37	125	32.4	2.8	4.16	165	124	119	2.77	152	2.59	405	26.63	261	1.03	0.086	37	91	0.272269	5	1	1	5.4	0	2	1	9	3	1	0	1	1	1	1	1	5	12
380	0	76	0	0	1	19.5	4.64	3.33	1.1	134	0.08	129	39.8	0.71	5.49	195	151	99	3.03	122	13.75	406	42.15	257	0.24	0.018	45	96	0.40202	2	0	1	2.5	0	1	0	20	1	0	0	1	1	0	0	0	8	60
381	0	22	0	1	1	23.1	5.39	3.43	1.64	121	0.19	133	47.7	3.36	5.19	184	137	114	2.09	74	8.63	253	85.99	527	0.4	0.07	56	115	0.418421	0	0	1	2.7	1	1	1	2	1	1	0	1	1	0	1	0	7	23
382	1	58	1	0	1	21	6.72	3.78	2.22	115	0.56	167	48.3	5.02	5.43	239	186	94	1.7	52	3.96	196	155.71	595	0.95	0.104	59	112	0.51383	0	0	0	1.5	1	1	0	8	1	0	0	1	1	0	0	0	43	43
383	1	58	0	1	1	18.6	11.17	8.24	2.16	188	0.63	146	38.1	106.27	4.03	341	244	103	3.81	87	3.43	717	63.91	186	2.4	2.789	49	92	0.369903	1	0	0	5.2	0	1	0	25	2	0	0	2	1	0	0	0	59	59
384	1	57	1	1	0	22.5	13.11	10.37	1.64	345	0.59	88	32.2	88.48	3.86	173	148	181	6.32	210	2.78	2181	13.47	115	3.73	2.748	40	91	0.177901	3	1	1	8	1	1	0	16	3	0	0	1	1	1	1	1	59	59
385	0	59	0	1	1	28.3	9.63	7.98	1.14	298	0.16	125	44.9	2.34	5.61	213	171	124	7	261	7.13	2086	21.47	182	1.12	0.052	51	121	0.362097	2	0	1	2.1	1	2	0	2	4	0	0	1	1	0	0	1	22	61
386	1	49	1	1	1	23.6	9.38	6	2.73	366	0.46	138	37.9	5.02	4.5	186	143	162	2.2	134	5.93	804	39.01	407	1.01	0.132	52	101	0.233951	1	1	1	5.3	1	1	0	3	2	0	0	1	1	0	0	1	12	60
387	0	69	0	1	1	23.8	5.17	2.8	1.44	163	0.62	112	38.6	5.02	3.66	171	143	75	1.94	113	2.32	317	38.19	473	1.21	0.13	46	103	0.514667	2	1	0	3.5	1	2	12	25	2	2	0	1	1	0	1	1	22	22
388	0	62	0	1	1	22.2	3.13	2.01	0.79	124	0.16	104	38.6	5.02	4.62	233	186	80	2.54	157	4.94	315	25.58	337	0.41	0.13	43	100	0.4825	4	0	0	2.3	0	1	2	11	1	1	0	1	1	0	1	1	60	60
389	0	65	0	0	1	21.5	6.14	4.23	1.29	214	0.36	130	50.8	5.9	5.01	199	170	105	3.28	166	3.58	702	39.81	333	1.18	0.116	57	116	0.48381	1	0	0	2	1	2	4	8	2	1	0	1	1	0	0	0	32	34
390	1	51	1	0	0	21.2	5.95	4.02	1.4	96	0.39	127	42.8	3.25	3.12	258	191	123	2.87	69	3.59	276	79.27	316	1.12	0.076	50	104	0.347967	3	1	1	8	0	1	3	23	3	1	0	1	2	1	0	1	61	61
391	1	52	1	1	1	23.2	5	2.9	1.23	186	0.6	135	38	4.66	4.47	184	143	112	2.36	151	2.05	439	33.92	374	1.41	0.123	44	101	0.339286	2	1	0	5.2	0	1	0	25	3	0	0	1	1	0	0	0	16	29
392	1	66	1	1	0	20.8	7.99	6.48	1.05	293	0.33	131	40.7	34.47	3.51	117	113	78	6.17	279	3.18	1808	19.11	137	2.04	0.847	46	100	0.521795	4	1	1	5.7	0	1	2	17	2	2	0	1	2	1	0	1	6	15
393	1	56	1	1	1	19.6	4.76	2.99	1.33	190	0.34	138	40.6	1.6	4.73	169	130	100	2.25	143	3.91	427	39.22	353	0.76	0.039	47	98	0.406	1	0	0	2.3	1	1	0	14	1	0	0	1	1	0	0	0	61	61
394	1	54	0	1	1	29.1	4.14	2.37	1.21	190	0.37	150	36.6	2.33	4.05	195	141	131	1.96	157	3.27	372	34.96	543	0.72	0.064	43	110	0.279389	2	0	1	3.4	1	1	9	10	3	2	0	1	1	0	1	1	25	25
395	1	49	1	1	1	22.9	9.91	7.43	1.31	313	0.69	138	41.5	20.34	4.77	182	135	110	5.67	239	1.9	1775	23.97	167	3.91	0.49	48	105	0.377273	1	1	1	5.6	0	1	1	13	4	1	0	1	2	0	0	0	13	22
396	1	49	1	1	1	22.7	7.66	6.07	1.16	183	0.38	136	38.1	11.29	5.46	150	100	122	5.23	158	3.05	958	32.85	165	1.99	0.296	44	100	0.312295	2	1	0	5	0	3	1	6	2	1	0	2	1	0	1	1	6	15
397	1	79	1	0	0	24.7	5.72	3.93	1.13	205	0.36	113	42.8	2.45	4.78	151	114	129	3.48	181	3.14	713	26.66	303	1.25	0.057	48	110	0.331783	2	0	0	2.2	0	1	0	7	1	0	0	1	1	1	0	0	64	64
398	1	58	1	1	1	19.5	5.95	3.15	2.32	168	0.37	150	42.2	3.02	4.46	152	114	93	1.36	72	6.27	228	87.41	607	0.5	0.072	54	100	0.453763	1	0	0	1.6	1	2	0	9	1	0	0	1	1	0	0	0	64	64
399	1	62	1	1	1	22	5.39	3.82	1.08	147	0.31	120	38.8	4.79	3.81	167	121	83	3.54	136	3.48	520	34.21	241	1.1	0.123	44	99	0.46747	3	1	1	6.4	0	1	0	5	3	0	0	1	1	0	0	1	54	54
400	1	60	1	1	0	25.1	8.41	5.21	2.37	166	0.44	140	42.1	0.68	4.66	205	173	138	2.2	70	5.39	365	84.15	481	0.97	0.016	54	110	0.305072	0	1	1	8.1	0	2	2	8	4	2	0	3	2	1	1	1	5	12
401	0	55	0	0	1	28	3.71	1.94	0.97	186	0.39	127	38.1	5.66	5.05	161	110	82	2	192	2.49	372	25.23	533	0.78	0.149	43	110	0.464634	2	0	0	2.1	1	3	3	13	1	2	0	1	1	0	0	0	64	64
402	0	63	0	1	1	22.6	5.56	3.36	1.6	117	0.43	145	47.5	2.55	4.29	167	123	94	2.1	73	3.72	246	94.19	511	0.9	0.054	56	114	0.505319	2	0	0	3.5	1	2	0	11	2	0	0	1	1	0	0	0	53	65
403	0	54	0	0	1	23.4	6.31	3.33	2.38	231	0.39	131	40.6	3.6	5.05	198	152	111	1.4	97	6.1	323	54.8	680	0.55	0.089	53	105	0.365766	0	0	1	2.1	1	2	6	21	1	2	0	1	1	0	0	1	18	25
404	1	66	1	1	0	15	4.1	2.17	1.08	159	0.22	119	47.1	2.17	3.38	148	112	100	2.01	147	4.91	319	38.07	352	0.44	0.046	53	99	0.471	4	1	0	2	1	1	13	23	2	2	0	1	1	1	0	0	4	12
405	0	79	0	0	1	20.9	5.13	3.96	0.83	100	0.24	136	46.24	0.5	5.54	177	147	112	4.77	120	3.46	477	52.2	202	1.15	0.011	50	108	0.412857	2	1	0	5.2	1	1	0	16	2	0	0	1	1	0	0	0	15	53
406	1	66	1	1	0	19.1	10.96	8.04	1.9	192	0.83	114	36.4	41.92	3.27	317	233	152	4.23	101	2.29	812	41.06	164	3.51	1.152	46	90	0.239474	2	1	1	9.9	0	1	0	25	3	1	0	3	2	1	0	0	66	66
407	1	52	1	1	1	24	3.9	2.21	1.18	175	0.32	144	41.6	2.03	4.84	182	146	110	1.87	148	3.69	328	40.39	532	0.6	0.049	48	107	0.378182	2	1	0	4.8	1	2	14	28	4	2	0	1	1	0	1	0	18	24
408	1	65	0	0	1	21	9.98	8.26	0.51	268	1.08	109	22.8	0.26	3.74	222	204	113	16.2	525	0.47	4341	4.73	30	17.49	0.011	25	74	0.20177	4	1	0	1.2	2	1	1	5	1	1	0	1	1	0	1	1	14	14
409	1	73	1	1	0	26.8	2.98	0.55	1.72	168	0.65	105	41.3	5.9	4.29	193	141	104	0.32	98	2.65	54	44.4	3457	0.21	0.143	50	112	0.397115	1	0	0	3.9	0	1	0	22	2	0	0	1	1	1	1	0	67	67
410	1	50	1	1	1	23.6	6.42	4.49	1.19	162	0.56	143	44.5	10.3	4.8	179	132	113	3.77	136	2.13	611	46.74	278	2.11	0.231	50	111	0.393805	2	1	0	3.8	0	1	0	10	4	0	0	1	1	0	0	1	12	25
411	0	63	0	1	1	22.9	6.76	4.47	1.69	185	0.47	127	47	3.02	4.95	186	141	176	2.64	109	3.6	489	54.53	407	1.24	0.064	55	113	0.267045	0	1	1	8.2	1	1	0	5	4	0	0	2	2	0	0	0	30	61
412	1	75	1	1	0	26.5	10.14	5.53	3.55	187	0.66	126	40.6	11.52	5.13	184	126	134	1.56	53	5.38	291	97.11	690	1.03	0.284	58	111	0.302985	0	0	0	4.8	0	1	0	16	2	0	0	1	1	1	0	0	67	67
413	1	60	1	1	0	25.1	8.41	5.21	2.37	166	0.44	140	42.1	0.58	4.66	205	173	138	2.2	70	5.39	365	84.15	481	0.97	0.014	54	110	0.305072	0	1	1	8.1	0	2	2	8	4	2	0	3	2	1	0	1	5	12
414	1	54	1	1	1	23.6	10.18	7.43	1.79	237	0.83	122	40.8	0.27	3.25	193	149	83	4.15	132	2.16	984	37.59	232	3.45	0.007	50	106	0.491566	2	1	1	5.6	1	1	4	34	2	2	0	1	2	0	0	1	5	15
415	1	56	1	1	1	22.7	6.96	4.76	1.64	278	0.33	133	39.9	0.27	6.39	181	124	146	2.9	170	4.97	807	31.31	312	0.96	0.007	48	102	0.273288	0	1	1	5.1	0	1	7	17	3	2	0	1	2	0	1	1	36	36
416	1	72	1	1	0	23.4	6.19	4	1.71	241	0.41	129	43.43	8.5	4.83	188	142	106	2.34	141	4.17	564	39.75	435	0.96	0.196	52	109	0.409717	0	0	1	3.8	0	1	3	16	3	2	0	3	1	1	0	0	19	23
417	1	59	0	1	1	24.2	7.87	6.18	0.85	287	0.55	145	42.5	19.06	3.43	182	140	86	7.27	338	1.55	2087	18.25	141	4	0.448	47	109	0.494186	4	1	0	4.3	1	1	6	14	2	2	0	1	1	0	0	1	5	10
418	1	71	1	1	0	22.9	6.2	3.97	1.57	124	0.38	135	42.9	8.61	4.87	132	96	138	2.53	79	4.13	314	73.33	388	0.96	0.201	51	107	0.31087	1	1	1	6.8	0	1	2	29	3	2	0	1	1	1	1	1	68	68
419	1	74	0	1	1	23	5.65	4.27	0.83	179	0.41	133	40.77	2.57	4.63	177	135	104	5.14	216	2.02	921	25.14	182	2.11	0.063	45	104	0.392019	3	1	0	3.6	0	1	0	12	3	0	0	1	1	0	1	0	15	24
420	1	45	1	1	1	20.8	4.74	3.3	1.06	197	0.27	134	42.4	0.77	3.49	162	107	120	3.11	186	3.93	613	30.57	283	0.84	0.018	48	102	0.353333	4	0	0	3.4	0	2	0	29	2	0	0	1	1	0	0	0	69	69
421	1	70	0	0	1	23.8	6.92	3.71	2.59	217	0.4	147	49.68	4.28	4.79	189	146	116	1.43	84	6.48	311	87.16	825	0.57	0.086	63	119	0.428276	0	1	1	5.2	1	1	0	9	2	0	0	1	1	0	0	0	18	31
422	0	66	0	1	1	29.3	6.53	3.26	2.64	233	0.44	134	43.3	5.06	5.91	191	150	123	1.23	88	6	288	65.74	1029	0.54	0.117	57	120	0.352033	0	0	1	4.5	1	3	1	6	2	1	0	1	1	0	1	0	23	29
423	0	50	0	1	1	22.8	5.63	3.16	1.94	235	0.28	118	43.3	3.7	4.88	180	140	123	1.63	121	6.93	383	42.18	607	0.46	0.085	53	108	0.352033	0	0	1	4.5	1	1	0	10	2	0	0	1	1	0	0	1	23	60
424	1	76	1	0	0	22.7	5.33	2.88	1.93	269	0.42	131	45.3	0.25	6.45	132	100	101	1.49	139	4.6	401	42.58	688	0.63	0.006	55	110	0.448515	0	0	1	2.7	1	3	1	10	1	2	0	1	1	1	1	0	16	18
425	1	55	1	0	1	23.8	4.03	2.26	1.24	85	0.38	139	41.7	4.85	4.87	189	152	106	1.82	69	3.26	155	84.56	544	0.69	0.116	48	107	0.393396	1	0	1	3.8	0	1	2	23	2	1	0	3	1	0	1	0	15	23
426	1	62	1	1	1	22.3	5.82	3.96	1.44	270	0.27	110	33.5	12.46	3.35	164	96	112	2.75	188	5.33	743	19.65	272	0.74	0.372	41	92	0.299107	5	0	1	6.2	0	1	0	22	4	0	0	1	1	0	1	1	70	70
427	0	49	1	1	1	26.2	9.69	6.82	2.02	495	0.72	130	39	38.32	4.15	202	141	176	3.38	245	2.81	1671	20.69	302	2.43	0.983	49	108	0.221591	1	1	1	6	1	1	0	19	2	0	0	3	2	0	0	1	70	70
428	1	73	1	1	0	20.8	6.38	3.54	1.91	217	0.85	142	41.4	29.21	6.93	208	150	78	1.85	114	2.25	402	51.74	465	1.58	0.706	51	101	0.530769	0	0	0	4.4	0	3	2	18	4	1	0	1	1	1	0	0	70	70
429	1	54	0	1	1	24.5	3.35	2.32	0.5	194	0.37	134	43.7	6.24	4.56	198	154	108	4.64	388	1.35	900	15.09	230	1.72	0.143	46	111	0.40463	4	0	1	4.3	1	1	16	20	2	2	0	1	1	0	0	0	21	26
430	1	67	0	1	1	23	5.24	3.4	1.46	162	0.24	119	38	5.23	4.35	186	143	117	2.33	111	6.08	377	40.75	375	0.56	0.138	45	100	0.324786	2	1	1	5.9	1	2	2	25	3	1	0	2	2	0	0	1	19	26
431	1	49	1	0	1	24.9	5.24	3.12	1.62	178	0.35	126	40.7	5.86	5.72	146	104	100	1.93	110	4.63	343	46.67	526	0.67	0.144	49	108	0.407	0	0	0	2.9	1	1	1	6	3	2	0	1	1	0	0	1	71	71
432	1	31	1	1	1	26.3	6.76	3.66	2.52	222	0.47	134	41.8	5.13	5.39	301	223	59	1.45	88	5.36	322	63.58	757	0.68	0.123	54	112	0.708475	0	0	1	4.7	1	1	5	21	2	2	0	1	1	0	1	1	18	62
433	0	56	0	0	1	21.6	3.47	1.91	1.18	104	0.14	119	45.8	4.3	4.37	195	153	97	1.62	88	8.43	168	61.84	612	0.23	0.094	52	109	0.472165	3	0	0	1.6	1	2	0	14	1	0	0	1	1	0	0	0	71	71
434	1	74	1	1	0	22.2	6.98	5.48	1.01	179	0.4	129	42.3	7.8	4.66	199	149	125	5.43	177	2.53	971	30.79	173	2.17	0.184	47	105	0.3384	2	1	1	6.2	0	1	0	27	2	0	0	1	1	1	0	0	10	15
435	0	42	0	1	1	22.8	10.09	8.1	1.4	210	0.55	101	36.2	41.83	4.07	239	183	161	5.79	150	2.55	1215	24.37	143	3.18	1.156	43	97	0.224845	2	1	1	8	0	1	4	25	2	2	0	1	2	0	0	0	5	17
436	0	43	0	1	1	23.6	5.33	3.68	1.19	367	0.29	125	49.9	14.31	5.6	156	112	118	3.09	308	4.1	1135	20.23	380	0.9	0.287	56	119	0.422881	2	0	0	3.9	1	3	12	16	3	2	0	3	1	0	0	1	71	71
437	0	48	0	0	1	27.8	5.34	2.96	1.75	118	0.43	138	41.1	0.69	3.14	184	119	63	1.69	67	4.07	200	84.12	675	0.73	0.017	50	114	0.652381	2	0	0	2.9	1	2	1	15	2	1	0	1	1	0	0	1	72	72
438	1	69	1	1	0	27.2	5.17	3.5	1.22	105	0.36	129	43.2	0.13	4.08	287	214	141	2.87	86	3.39	301	64.75	410	1.03	0.003	49	116	0.306383	2	0	0	3.8	1	1	0	18	2	0	0	1	1	1	0	0	20	26
439	1	60	0	0	1	22.1	5.2	2.41	1.54	252	0.71	159	45	3.92	208	125	218	119	1.56	164	2.17	394	43.73	634	1.11	0.087	53	109	0.378151	1	1	0	5	1	2	2	17	2	1	0	1	1	0	1	1	35	35
440	0	60	1	1	0	20.7	6.07	6.11	1.07	150	0.76	158	35	0.34	193	146	134	41	5.71	140	1.41	857	39.45	127	4.34	0.01	40	91	0.853659	2	1	1	9.2	0	3	6	21	4	2	0	2	2	1	1	1	54	54
441	1	68	1	1	0	22.3	4.72	3.6	2.65	117	0.49	125	44	7.92	169	149	112	118	1.36	44	5.41	159	124.57	723	0.67	0.18	57	108	0.372881	1	0	0	3.4	0	1	1	28	2	1	0	2	1	1	0	1	36	65
442	0	61	0	1	1	18.2	7.33	4.35	1.03	181	0.44	118	45	3.38	212	184	143	83	4.22	176	2.34	764	30.22	194	1.86	0.075	50	102	0.542169	2	0	0	2.5	0	3	7	29	1	2	0	2	1	0	0	0	49	49
443	0	63	0	1	1	22.2	8.31	3.79	1.1	203	0.33	129	45	8.41	190	164	125	90	3.45	185	3.33	699	31.46	289	1.14	0.187	51	109	0.5	2	1	1	6.7	1	3	3	11	3	1	0	2	2	0	1	1	62	62
444	1	72	0	1	0	25.6	9.7	3.56	1.96	194	0.37	113	46	1.69	167	147	102	73	1.82	99	5.3	352	52.52	649	0.67	0.037	56	117	0.630137	1	1	1	9.2	0	2	5	14	4	1	0	1	1	1	0	0	52	52
445	1	72	1	1	0	25.8	6.14	5.78	1.07	113	0.31	134	39	8.01	177	153	187	45	5.4	106	3.45	610	49.49	186	1.67	0.205	44	107	0.866667	3	1	1	9.1	0	1	6	10	4	2	0	1	1	1	1	1	27	35
446	0	61	1	1	0	28.8	6.86	4.29	2.52	243	0.45	117	37	5.78	198	176	219	81	1.7	96	5.6	414	44.89	626	0.77	0.156	50	110	0.45679	0	1	1	9.2	0	3	1	10	4	1	0	2	2	1	1	1	61	61
447	0	73	0	1	0	23.1	4.91	3.37	1.86	208	0.23	117	39	8	164	128	104	116	1.81	112	8.09	377	40.8	498	0.42	0.205	48	102	0.336207	1	1	1	8.7	0	1	5	14	4	1	0	1	1	1	0	0	62	62
448	1	54	1	1	0	23.1	7.83	3.68	1.53	216	0.59	160	42	5.61	187	170	201	110	2.41	141	2.59	520	47.6	403	1.42	0.134	50	106	0.381818	1	1	1	9.2	0	1	2	14	4	1	0	2	2	1	0	0	72	73
449	0	52	0	1	1	21.3	6.57	4.22	2.64	145	0.29	121	40	0.42	223	131	115	91	1.6	55	9.1	232	88.12	533	0.46	0.011	53	100	0.43956	0	1	1	7.2	1	1	5	27	4	1	0	1	2	0	0	1	59	59
450	0	57	1	1	0	22.9	5.39	4.05	1.69	260	0.63	129	49	5.69	195	185	212	42	2.4	154	2.68	623	41.09	469	1.51	0.116	57	116	1.16667	0	1	1	8.5	0	2	3	10	4	1	0	1	2	1	1	1	69	69
451	0	63	0	0	1	33.8	5.35	5.4	1.41	103	0.67	150	37	4.64	167	177	114	114	3.83	73	2.1	394	75.98	326	2.57	0.125	44	119	0.324561	2	1	1	9.7	0	1	5	27	4	1	0	1	2	0	0	1	52	52
452	0	73	0	0	0	19.2	4.84	3.02	2.65	120	0.43	129	45	2.48	210	278	170	115	1.14	45	6.16	137	128.19	756	0.49	0.055	58	103	0.391304	0	1	1	8.7	0	3	1	30	4	1	0	2	1	0	0	1	66	66
453	1	44	0	1	1	24	9.45	2.8	1.51	145	0.52	127	49	1.36	164	128	132	117	1.85	96	2.9	269	64.81	635	0.96	0.028	57	119	0.418803	2	1	1	8.4	0	1	8	28	4	2	0	2	2	0	0	1	53	53
454	1	68	1	1	0	17.1	8.01	3.77	2.46	225	0.52	138	38	5.99	205	144	162	116	1.53	91	4.73	345	57.33	424	0.8	0.158	50	89	0.327586	0	1	1	9	1	1	7	23	4	2	0	1	2	1	1	1	57	57
455	0	73	0	0	1	22.5	7.38	3.46	1.59	202	0.41	116	35	8.74	203	144	217	68	2.18	127	3.88	440	31.96	362	0.89	0.25	43	95	0.514706	1	1	1	7.9	2	1	8	28	4	2	0	1	1	0	0	1	50	50
456	1	48	0	1	1	15.9	6.68	5.83	2.68	159	0.49	122	40	9.57	176	161	128	43	2.18	59	5.47	346	82.25	292	1.07	0.239	53	90	0.930233	1	1	1	7	1	3	2	11	3	1	0	1	2	0	1	1	68	68
457	0	68	1	0	0	23.7	9.67	6.7	1.5	271	0.22	138	50	2.28	230	175	190	88	4.47	181	6.82	1210	38.19	265	0.98	0.046	58	119	0.568182	1	1	0	5.3	0	1	1	15	3	1	0	1	2	1	0	0	66	66
458	1	56	1	0	0	19.5	4.46	4.93	1.39	274	0.23	140	44	9.47	165	167	208	76	3.55	197	6.04	972	31.25	242	0.82	0.215	51	102	0.578947	2	1	1	8.4	1	1	2	24	4	1	0	2	2	1	1	1	68	68
459	0	71	1	1	0	30.5	8.52	2.64	2.71	225	0.71	120	40	9.25	175	177	249	95	0.97	83	3.82	219	57.81	1252	0.69	0.231	54	117	0.421053	1	1	1	6.3	1	1	8	10	3	2	0	2	1	1	1	1	23	39
460	0	54	1	1	1	26.7	9.44	2.56	1.17	125	0.54	144	47	4.26	157	161	195	62	2.19	107	2.17	274	63.35	574	1.18	0.091	53	121	0.758065	3	0	0	5	0	2	10	16	2	2	0	1	1	0	1	1	70	70
461	0	67	1	0	0	30.5	6.5	6.66	2.43	230	0.62	142	39	3.18	223	161	116	97	2.74	95	3.92	630	58.51	434	1.7	0.082	51	116	0.402062	0	1	1	8	1	1	8	27	4	2	0	1	2	1	1	1	68	68
462	0	78	1	0	0	32.8	8.36	5.14	2.9	191	0.67	143	44	7.56	238	165	125	97	1.77	66	4.33	339	95.53	815	1.19	0.172	59	128	0.453608	0	1	1	9.7	1	1	4	11	4	1	0	2	1	1	0	1	52	52
463	0	43	1	0	1	25.1	7.15	6.32	1.3	286	0.33	140	43	9.74	222	117	137	118	4.86	220	3.94	1390	27.36	222	1.6	0.227	50	112	0.364407	1	0	0	3.1	0	2	10	19	2	2	0	1	1	0	0	1	45	52
464	0	51	1	1	1	27.6	4.01	5	2.38	115	0.72	146	42	4.06	180	100	119	81	2.1	48	3.31	242	126.91	552	1.51	0.097	54	115	0.518519	0	0	0	4.6	0	1	2	16	2	1	0	1	1	0	0	1	65	65
465	0	41	0	1	1	22.9	8.32	5.96	2.13	203	0.31	115	49	9.38	225	134	218	47	2.8	95	6.87	568	59.13	401	0.87	0.191	60	116	1.04255	0	0	0	3.4	1	2	2	21	2	1	0	1	1	0	1	1	67	67
466	1	57	1	0	1	19.6	9.67	3.86	2.6	221	0.57	140	42	5.65	249	202	148	98	1.48	85	4.56	328	69.18	554	0.85	0.135	55	100	0.428571	0	0	0	2.3	1	1	5	26	1	1	0	2	1	0	0	1	66	66
467	0	64	0	1	1	20.9	6.36	3.6	2.77	233	0.59	160	38	3.89	189	137	145	81	1.3	84	4.69	303	72.28	611	0.77	0.102	52	96	0.469136	0	1	1	6.6	0	2	8	22	3	2	0	2	2	0	1	1	57	57
468	0	61	1	0	1	23	4.11	3.88	1.3	191	0.73	147	36	7.34	180	146	123	64	2.98	147	1.78	570	36.02	278	2.18	0.204	43	97	0.5625	1	0	0	1.2	1	2	6	17	1	2	0	2	1	0	0	1	60	60
469	0	36	0	1	1	21.5	8.22	2.81	2.05	264	0.74	152	36	6.82	166	158	220	68	1.37	129	2.77	362	42.49	565	1.01	0.189	46	94	0.529412	1	1	1	8.2	0	3	6	28	4	2	0	2	2	0	1	1	30	48
470	0	59	0	1	1	27.6	6.18	6.65	1.2	162	0.62	127	42	0.44	217	187	108	114	5.54	135	1.94	898	39.51	209	3.44	0.01	48	115	0.368421	2	0	0	3	1	1	0	17	1	0	0	1	1	0	0	0	61	61
471	0	68	1	0	0	20.9	6.27	4.3	1.06	121	0.31	111	38	2.01	159	121	171	64	4.06	114	3.42	491	36.95	195	1.26	0.053	43	96	0.59375	3	1	1	6.2	1	1	4	23	3	1	0	2	2	1	0	0	54	54
472	0	71	0	1	1	31.6	9.57	4.16	2.51	224	0.49	124	40	6.27	192	159	224	59	1.66	89	5.12	371	55.58	764	0.81	0.157	53	120	0.677966	0	0	0	4.4	1	1	2	29	2	1	0	1	1	0	1	1	70	70
473	0	69	0	0	1	29.1	4.08	3.67	2.79	144	0.42	136	48	8.18	191	129	144	43	1.32	52	6.64	189	126.48	1060	0.55	0.17	62	127	1.11628	0	1	1	7.5	1	3	7	13	4	2	0	2	2	0	0	1	66	66
