# Supplementary material for: Development and validation of an inflammatory-immune-nutritional integrated scoring system: a novel strategy for predicting postoperative survival in non-small cell lung cancer
Source: PeerJ. 2026 Apr 6;14:e21122. doi: 10.7717/peerj.21122 (PMC13064673; doi:10.7717/peerj.21122)
Supplement: Supplemental Information 3 [file peerj-14-21122-s003.xlsx]

## Sheet: Sheet1
Column Name	Variable Meaning	Variable Type	Coding Rules
ID	Patient code	Numeric	De-identified unique patient identifier
Gender	Gender	Categorical variable	1: Male
			0: Female
Age	Age	Numeric	Age at surgery was recorded in years
Smoking history	Smoking history	Categorical variable	0: Non - smoker
			1: Smoker
ECOG	ECOG Performance Status at diagnosis	Categorical variable	Coded as per standard ECOG scale (0-5)
FEV1/FVC	Preoperative Ratio of Forced Expiratory Volume in 1 second to Forced Vital Capacity	Categorical variable	0: <70%
			1: ³70%
BMI	Body Mass Index measured at hospital admission	Numeric	Weight (kg) / [Height (m)]²
WBC	White blood cell count	Numeric	The number of white blood cells per liter of blood (×10⁹/L).
NEUT	Absolute neutrophil count	Numeric	The actual number of neutrophils per liter of blood (×10⁹/L).
LY	Lymphocyte - related index	Numeric	The absolute value of lymphocytes per liter of blood (×10⁹/L).
PLT	Platelet count	Numeric	The number of platelets per liter of blood (×10⁹/L).
MOMO	Monocyte - related index	Numeric	The absolute value of monocytes per liter of blood (×10⁹/L).
HBG	Hemoglobin	Numeric	The content of hemoglobin per liter of blood (g/L).
ALB	Serum albumin	Numeric	The content of albumin in the blood (g/L).
CRP	C - reactive protein	Numeric	The content of C - reactive protein in the blood (mg/L).
CHO	Serum Total Cholesterol Level	Numeric	The specifically measured total cholesterol value (mmol/L).
LDH	Serum Lactate Dehydrogenase Level	Numeric	The specifically measured lactate dehydrogenase value (U/L).
HBDH	Serum Alpha-Hydroxybutyrate Dehydrogenase Level	Numeric	The specifically measured alpha-hydroxybutyrate dehydrogenase value (U/L).
ALP	Serum Alkaline Phosphatase Level	Numeric	The specifically measured alkaline phosphatase value (U/L).
NLR	Neutrophil to lymphocyte ratio	Numeric	The value obtained by dividing the neutrophil count by the lymphocyte count.
PLR	Platelet to lymphocyte ratio	Numeric	The value obtained by dividing the platelet count by the lymphocyte count.
LMR	Lymphocyte to monocyte ratio	Numeric	The value obtained by dividing the lymphocyte count by the monocyte count.
SII	Systemic immune - inflammation index	Numeric	The specifically calculated index value.
HALP	Hemoglobin, Albumin, Lymphocyte, Platelet Score	Numeric	Calculated as: Hemoglobin (g/L) × Albumin (g/L) × Lymphocyte count (×10⁹/L) / Platelet count (×10⁹/L)
ALI	Advanced Lung Cancer Inflammation Index	Numeric	Calculated as: Body Mass Index (kg/m²) × Serum Albumin level (g/L) / Neutrophil to Lymphocyte Ratio
SIRI	Systemic inflammation response index	Numeric	Calculated as: Monocyte count (×10⁹/L) × Neutrophil count (×10⁹/L) / Lymphocyte count (×10⁹/L)
CAR	C-reactive protein to Albumin Ratio	Numeric	Calculated as: C-reactive protein (mg/L) / Albumin (g/L)
PNI	Prognostic Nutritional Index	Numeric	Calculated as: Serum Albumin (g/L) + 5 × Total Lymphocyte Count (×10⁹/L)
GNRI	Geriatric nutritional risk index	Numeric	The specifically calculated index value.
AAPR	Albumin to Alkaline Phosphatase Ratio	Numeric	Calculated as: Albumin (g/L) / Alkaline Phosphatase (U/L)
CONUT	Controlling Nutritional Status score	Categorical variable	Calculated using a predefined algorithm based on albumin, lymphocytes, and cholesterol.
LVI	Presence of lymphovascular invasion identified on postoperative pathology	Categorical variable	0: Absent
			1: Present
PI	Presence and extent of pleural invasion identified on postoperative pathology	Categorical variable	0: Absent
			1: Present
Tumor diameter	The largest diameter of the primary tumor measured on postoperative pathology	Numeric	The specifically measured tumor diameter (cm)
Histopathology	Postoperative pathological classification of the primary lung tumor	Categorical variable	0: Squamous cell carcinoma
			1: Adenocarcinoma
			2: Adenosquamous carcinoma
Differentiation	Histologic grade of tumor differentiation assessed on postoperative pathology	Categorical variable	1: Poorly differentiated
			2: Moderately differentiated
			3: Well differentiated
Number of positive LNs	Number of lymph nodes with metastatic carcinoma identified on pathology	Numeric	The absolute count of positive lymph nodes.
Number of LNs dissected	The absolute count of lymph nodes dissected	Numeric	The absolute count of lymph nodes dissected
pT	Pathological T stage(8th edition AJCC staging system)	Categorical variable	1: pT1
			2: pT2
			3: pT3
			4: pT4
pN	Pathological regional lymph node stage(8th edition AJCC staging system)	Categorical variable	0: pN0
			1: pN1
			2: pN2
			3: pN3
pM	Pathological distant metastasis stage(8th edition AJCC staging system)	Categorical variable	0: pM0
			1: pM1
Resection type	Anatomical type of pulmonary resection performed	Categorical variable	1: Lobectomy
			2: Bilobectomy
			3: Pneumonectomy
Operation type	Surgical approach used for pulmonary resection	Categorical variable	1: Video-Assisted Thoracoscopic Surgery (VATS)
			2: Thoracotomy
Postoperative complications	Occurrence of any complication within 30 days after surgery	Categorical variable	0: No
			1: Yes
Radiotherapy	Receipt of radiotherapy following surgical resection	Categorical variable	0: No
			1: Yes
Chemotherapy	Receipt of chemotherapy following surgical resection	Categorical variable	0: No
			1: Yes
DFS time	Disease-free survival time from surgery to recurrence or death from any cause	Numeric	Disease-free survival time from surgery to event (months).
OS time	Overall survival time from surgery to death from any cause	Numeric	Overall survival time from surgery to event (months).
